# Supplementary material for: Effects of vitamin D on inflammatory and oxidative stress responses of human bronchial epithelial cells exposed to particulate matter
Source: PLoS One. 2018 Aug 29;13(8):e0200040. doi: 10.1371/journal.pone.0200040 (PMC6114286; doi:10.1371/journal.pone.0200040)
Supplement: S1 Data Appendix — (CSV) [file pone.0200040.s006.csv]

Column #	Column ID	p-value(Sentrix Barcode)	p-value(Culture)	p-value(Donor(Sentrix Barcode))	p-value(Control vs. 1-25D3)	Ratio(Control vs. 1-25D3)	Fold-Change(Control vs. 1-25D3)	Fold-Change(Control vs. 1-25D3) (Description)	p-value(Control vs. NIST)	Ratio(Control vs. NIST)	Fold-Change(Control vs. NIST)	Fold-Change(Control vs. NIST) (Description)	p-value(1-25D3 vs. NIST+1-25D3)	Ratio(1-25D3 vs. NIST+1-25D3)	Fold-Change(1-25D3 vs. NIST+1-25D3)	Fold-Change(1-25D3 vs. NIST+1-25D3) (Description)	p-value(NIST vs. NIST+1-25D3)	Ratio(NIST vs. NIST+1-25D3)	Fold-Change(NIST vs. NIST+1-25D3)	Fold-Change(NIST vs. NIST+1-25D3) (Description)	F(Sentrix Barcode)	SS(Sentrix Barcode)	F(Culture)	SS(Culture)	F(Donor(Sentrix Barcode))	SS(Donor(Sentrix Barcode))	SS(Error)	F(Error)
118	7A5	0.26766	0.00247665	8.32E-06	0.000467026	0.944385	-1.05889	Control down vs 1-25D3	0.00476126	0.960926	-1.04066	Control down vs NIST	0.302118	1.01179	1.01179	1-25D3 up vs NIST+1-25D3	0.611284	0.994377	-1.00565	NIST down vs NIST+1-25D3	2.31334	0.0619181	10.7559	0.0154099	56.0461	0.0535314	0.0042981	1
119	A1BG	0.161962	0.0609258	0.312847	0.0516622	1.08823	1.08823	Control up vs 1-25D3	0.0115363	1.12659	1.12659	Control up vs NIST	0.825231	0.991463	-1.00861	1-25D3 down vs NIST+1-25D3	0.281368	0.957707	-1.04416	NIST down vs NIST+1-25D3	4.71836	0.0370324	3.54761	0.0630008	1.32587	0.0156972	0.053276	1
120	A1CF	0.267438	0.239978	0.523521	0.249389	1.01959	1.01959	Control up vs 1-25D3	0.0558061	1.03519	1.03519	Control up vs NIST	0.789568	1.00434	1.00434	1-25D3 up vs NIST+1-25D3	0.508466	0.989209	-1.01091	NIST down vs NIST+1-25D3	2.31636	0.0016664	1.68012	0.00520961	0.69603	0.00143881	0.00930223	1
121	A26C3	0.936214	0.720852	0.852852	0.553979	0.983964	-1.0163	Control down vs 1-25D3	0.926505	1.0025	1.0025	Control up vs NIST	0.789972	0.992809	-1.00724	1-25D3 down vs NIST+1-25D3	0.35085	0.974454	-1.02622	NIST down vs NIST+1-25D3	0.00817051	3.81E-06	0.45404	0.00392188	0.162017	0.000932974	0.0259132	1
122	A2BP1	0.140723	0.702644	0.293594	0.841054	1.00211	1.00211	Control up vs 1-25D3	0.527121	0.993298	-1.00675	Control down vs NIST	0.77661	1.00299	1.00299	1-25D3 up vs NIST+1-25D3	0.277197	1.01189	1.01189	NIST up vs NIST+1-25D3	5.644	0.00345892	0.482397	0.000629601	1.40869	0.0012257	0.00391545	1
123	A2LD1	0.606701	0.125062	0.0126657	0.962695	0.996202	-1.00381	Control down vs 1-25D3	0.134026	1.13916	1.13916	Control up vs NIST	0.0580552	1.18737	1.18737	1-25D3 up vs NIST+1-25D3	0.645535	1.03837	1.03837	NIST up vs NIST+1-25D3	0.36598	0.0703942	2.50489	0.19583	7.38092	0.384689	0.234537	1
124	A2M	0.598803	0.310432	0.446735	0.620879	0.982231	-1.01809	Control down vs 1-25D3	0.6615	1.01597	1.01597	Control up vs NIST	0.357371	0.966612	-1.03454	1-25D3 down vs NIST+1-25D3	0.0850074	0.934511	-1.07008	NIST down vs NIST+1-25D3	0.383673	0.00172711	1.37994	0.021118	0.882441	0.00900302	0.0459108	1
125	A2ML1	0.322761	0.0329062	4.19E-05	0.246582	1.08335	1.08335	Control up vs 1-25D3	0.0527601	0.865885	-1.15489	Control down vs NIST	0.0325779	0.849579	-1.17705	1-25D3 down vs NIST+1-25D3	0.369338	1.06295	1.06295	NIST up vs NIST+1-25D3	1.69449	1.11202	4.57451	0.238379	37.7807	1.31251	0.156331	1
126	A3GALT2	0.845823	0.196526	0.161824	0.188047	0.963279	-1.03812	Control down vs 1-25D3	0.365538	1.02534	1.02534	Control up vs NIST	0.299076	1.02936	1.02936	1-25D3 up vs NIST+1-25D3	0.234103	0.967058	-1.03406	NIST down vs NIST+1-25D3	0.0486987	0.000313922	1.92232	0.0165591	2.24498	0.0128924	0.0258425	1
127	A4GALT	0.682711	0.556456	0.000867381	0.643636	1.04634	1.04634	Control up vs 1-25D3	0.199144	1.14017	1.14017	Control up vs NIST	0.608207	1.05155	1.05155	1-25D3 up vs NIST+1-25D3	0.715463	0.965017	-1.03625	NIST down vs NIST+1-25D3	0.223884	0.142415	0.736031	0.0823415	17.0581	1.27222	0.335617	1
128	A4GNT	0.357974	0.898497	0.721081	0.632132	0.97565	-1.02496	Control down vs 1-25D3	0.816352	1.01197	1.01197	Control up vs NIST	0.769742	1.01512	1.01512	1-25D3 up vs NIST+1-25D3	0.675252	0.978691	-1.02177	NIST down vs NIST+1-25D3	1.4025	0.00490154	0.193062	0.00596787	0.339179	0.00698971	0.0927349	1
129	AAA1	0.398377	0.0959596	0.11152	0.0831284	0.960233	-1.04141	Control down vs 1-25D3	0.901863	1.00264	1.00264	Control up vs NIST	0.907989	0.997528	-1.00248	1-25D3 down vs NIST+1-25D3	0.0558401	0.955332	-1.04676	NIST down vs NIST+1-25D3	1.13455	0.00578872	2.87119	0.0155472	2.82676	0.0102044	0.0162447	1
130	AAAS	0.666729	0.0295054	0.0466833	0.0977119	1.1393	1.1393	Control up vs 1-25D3	0.00658601	1.28141	1.28141	Control up vs NIST	0.307313	1.07937	1.07937	1-25D3 up vs NIST+1-25D3	0.574024	0.959667	-1.04203	NIST down vs NIST+1-25D3	0.249895	0.0227551	4.77088	0.296804	4.39108	0.182117	0.186635	1
131	AACS	0.245781	0.753984	0.0675238	0.378636	1.08404	1.08404	Control up vs 1-25D3	0.600753	1.0484	1.0484	Control up vs NIST	0.383407	0.923248	-1.08313	1-25D3 down vs NIST+1-25D3	0.607145	0.954636	-1.04752	NIST down vs NIST+1-25D3	2.63871	0.307937	0.403685	0.0382912	3.69093	0.2334	0.284562	1
132	AACSL	0.19844	0.522117	0.177095	0.217884	0.95748	-1.04441	Control down vs 1-25D3	0.984487	1.00066	1.00066	Control up vs NIST	0.484188	1.02422	1.02422	1-25D3 up vs NIST+1-25D3	0.553659	0.980025	-1.02038	NIST down vs NIST+1-25D3	3.59438	0.033979	0.804846	0.0108118	2.11116	0.0189067	0.0403002	1
133	AADAC	0.791358	0.467513	3.09E-06	0.877852	1.00862	1.00862	Control up vs 1-25D3	0.287054	0.940438	-1.06333	Control down vs NIST	0.256948	0.936424	-1.06789	1-25D3 down vs NIST+1-25D3	0.938528	1.00431	1.00431	NIST up vs NIST+1-25D3	0.091025	0.0792027	0.924599	0.0340055	70.9749	1.74024	0.110336	1
134	AADACL1	0.45617	0.26732	2.66E-05	0.245209	1.12897	1.12897	Control up vs 1-25D3	0.424444	0.921603	-1.08507	Control down vs NIST	0.158491	0.860663	-1.1619	1-25D3 down vs NIST+1-25D3	0.600915	1.05432	1.05432	NIST up vs NIST+1-25D3	0.839904	1.40748	1.55275	0.184638	42.2781	3.35152	0.35673	1
135	AADACL2	0.895478	0.485132	0.508603	0.471075	1.02878	1.02878	Control up vs 1-25D3	0.214599	1.05164	1.05164	Control up vs NIST	0.500962	1.02679	1.02679	1-25D3 up vs NIST+1-25D3	0.90848	1.00447	1.00447	NIST up vs NIST+1-25D3	0.022091	9.54E-05	0.884408	0.0157081	0.729519	0.00863805	0.0532834	1
136	AADACL3	0.637787	0.504246	0.184742	0.230873	1.03384	1.03384	Control up vs 1-25D3	0.367956	1.02485	1.02485	Control up vs NIST	0.870805	1.00434	1.00434	1-25D3 up vs NIST+1-25D3	0.626039	1.01315	1.01315	NIST up vs NIST+1-25D3	0.30202	0.00172793	0.842527	0.00705636	2.04934	0.0114425	0.0251257	1
137	AADACL4	0.195309	0.613222	0.533232	0.530381	0.973273	-1.02746	Control down vs 1-25D3	0.827208	1.00937	1.00937	Control up vs NIST	0.209509	1.05772	1.05772	1-25D3 up vs NIST+1-25D3	0.64658	1.01989	1.01989	NIST up vs NIST+1-25D3	3.67419	0.0177912	0.631022	0.0135831	0.674851	0.00968439	0.0645768	1
138	AADAT	0.867381	0.191518	0.000792109	0.536635	1.05115	1.05115	Control up vs 1-25D3	0.249587	1.1003	1.1003	Control up vs NIST	0.126402	1.13974	1.13974	1-25D3 up vs NIST+1-25D3	0.301572	1.08883	1.08883	NIST up vs NIST+1-25D3	0.0358054	0.0157267	1.95426	0.14717	17.4974	0.878454	0.225922	1
139	AAGAB	0.0728027	0.72476	0.283519	0.408976	1.09073	1.09073	Control up vs 1-25D3	0.9524	1.00617	1.00617	Control up vs NIST	0.973537	0.996586	-1.00343	1-25D3 down vs NIST+1-25D3	0.460734	1.08033	1.08033	NIST up vs NIST+1-25D3	12.2546	0.746298	0.44802	0.0562668	1.45472	0.121798	0.37677	1
140	AAK1	0.371654	0.0949893	0.00310806	0.725052	0.965751	-1.03546	Control down vs 1-25D3	0.0610806	0.814284	-1.22807	Control down vs NIST	0.0790855	0.826861	-1.20939	1-25D3 down vs NIST+1-25D3	0.843422	0.980666	-1.01971	NIST down vs NIST+1-25D3	1.30479	0.587749	2.88564	0.332317	11.7344	0.900909	0.345487	1
141	AAMP	0.358046	0.176763	0.0104772	0.329854	0.909336	-1.0997	Control down vs 1-25D3	0.233579	0.888859	-1.12504	Control down vs NIST	0.184392	0.875781	-1.14184	1-25D3 down vs NIST+1-25D3	0.264213	0.895957	-1.11612	NIST down vs NIST+1-25D3	1.40196	0.392097	2.05445	0.218404	7.89247	0.559354	0.318923	1
142	AANAT	0.126249	0.123232	0.957817	0.733775	0.991439	-1.00863	Control down vs 1-25D3	0.0618368	1.05363	1.05363	Control up vs NIST	0.18655	1.03566	1.03566	1-25D3 up vs NIST+1-25D3	0.31985	0.97453	-1.02614	NIST down vs NIST+1-25D3	6.45452	0.000698678	2.52477	0.0189328	0.0433054	0.000216493	0.0224964	1
143	AARS	0.506535	0.127535	8.25E-09	0.271438	1.05479	1.05479	Control up vs 1-25D3	0.216114	1.06244	1.06244	Control up vs NIST	0.156425	1.07294	1.07294	1-25D3 up vs NIST+1-25D3	0.198663	1.06521	1.06521	NIST up vs NIST+1-25D3	0.643781	1.53899	2.47859	0.0641645	277.031	4.7811	0.0776627	1
144	AARS2	0.808688	0.00498845	9.00E-06	0.133524	1.09459	1.09459	Control up vs 1-25D3	0.0129651	1.18443	1.18443	Control up vs NIST	0.00986336	1.19553	1.19553	1-25D3 up vs NIST+1-25D3	0.102223	1.10485	1.10485	NIST up vs NIST+1-25D3	0.0759815	0.0522491	8.72326	0.327232	54.9941	1.37531	0.112538	1
145	AARSD1	0.0227397	0.818739	0.781459	0.841152	0.972063	-1.02874	Control down vs 1-25D3	0.396572	0.884918	-1.13005	Control down vs NIST	0.730734	0.952404	-1.04997	1-25D3 down vs NIST+1-25D3	0.749844	1.04619	1.04619	NIST up vs NIST+1-25D3	42.4816	0.845644	0.308623	0.0727115	0.253474	0.0398122	0.706798	1
146	AASDH	0.110215	0.27086	0.0314796	0.230382	1.1135	1.1135	Control up vs 1-25D3	0.417515	1.07359	1.07359	Control up vs NIST	0.435511	1.07058	1.07058	1-25D3 up vs NIST+1-25D3	0.241829	1.11037	1.11037	NIST up vs NIST+1-25D3	7.60232	1.15022	1.53738	0.134072	5.20474	0.302597	0.261625	1
147	AASDHPPT	0.811529	0.133399	0.0487206	0.438412	1.07998	1.07998	Control up vs 1-25D3	0.678917	1.04143	1.04143	Control up vs NIST	0.123482	1.175	1.175	1-25D3 up vs NIST+1-25D3	0.0670078	1.2185	1.2185	NIST up vs NIST+1-25D3	0.0736591	0.0118946	2.41856	0.272031	4.30708	0.322964	0.33743	1
148	AASS	0.504309	0.550278	0.000729937	0.823885	0.98157	-1.01878	Control down vs 1-25D3	0.558402	1.05057	1.05057	Control up vs NIST	0.208738	1.11619	1.11619	1-25D3 up vs NIST+1-25D3	0.61748	1.04288	1.04288	NIST up vs NIST+1-25D3	0.651499	0.319947	0.748089	0.0615702	17.9006	0.982188	0.24691	1
149	AATF	0.812218	0.228569	0.00383604	0.818973	0.975314	-1.02531	Control down vs 1-25D3	0.302402	0.890448	-1.12303	Control down vs NIST	0.102465	0.824641	-1.21265	1-25D3 down vs NIST+1-25D3	0.36237	0.903235	-1.10713	NIST down vs NIST+1-25D3	0.0731021	0.0376343	1.73838	0.24424	10.9927	1.02964	0.421495	1
150	AATK	0.0655245	0.883852	0.674291	0.560407	1.0317	1.0317	Control up vs 1-25D3	0.522763	1.03492	1.03492	Control up vs NIST	0.937684	1.00416	1.00416	1-25D3 up vs NIST+1-25D3	0.984473	1.00103	1.00103	NIST up vs NIST+1-25D3	13.7784	0.0629412	0.214547	0.00713879	0.411866	0.00913622	0.0998214	1
151	ABAT	0.462674	0.0343253	0.00406031	0.737725	1.0178	1.0178	Control up vs 1-25D3	0.0117683	1.17452	1.17452	Control up vs NIST	0.0983673	1.09876	1.09876	1-25D3 up vs NIST+1-25D3	0.362375	0.95216	-1.05024	NIST down vs NIST+1-25D3	0.81183	0.0952593	4.49973	0.146688	10.7983	0.234678	0.0977976	1
152	ABCA1	0.394245	0.473193	0.00763306	0.970358	1.00498	1.00498	Control up vs 1-25D3	0.258946	1.16957	1.16957	Control up vs NIST	0.71269	0.951791	-1.05065	1-25D3 down vs NIST+1-25D3	0.156304	0.817848	-1.22272	NIST down vs NIST+1-25D3	1.15926	0.717273	0.911467	0.192343	8.79609	1.23747	0.633079	1
153	ABCA10	0.534066	0.615445	0.698465	0.983238	0.998977	-1.00102	Control down vs 1-25D3	0.299135	1.0536	1.0536	Control up vs NIST	0.459058	1.03734	1.03734	1-25D3 up vs NIST+1-25D3	0.734458	0.983555	-1.01672	NIST down vs NIST+1-25D3	0.554585	0.00193682	0.627102	0.0175877	0.373569	0.00698475	0.0841382	1
154	ABCA11	0.743439	0.630054	0.0246058	0.430021	1.04572	1.04572	Control up vs 1-25D3	0.668031	1.02428	1.02428	Control up vs NIST	0.655434	1.02528	1.02528	1-25D3 up vs NIST+1-25D3	0.420317	1.04675	1.04675	NIST up vs NIST+1-25D3	0.140923	0.00987748	0.601659	0.021999	5.75085	0.140182	0.109692	1
155	ABCA12	0.736773	0.00808959	0.00034132	0.841387	0.990233	-1.00986	Control down vs 1-25D3	0.0442533	0.894628	-1.11778	Control down vs NIST	0.00370246	0.831001	-1.20337	1-25D3 down vs NIST+1-25D3	0.113272	0.919806	-1.08719	NIST down vs NIST+1-25D3	0.148893	0.0309921	7.49199	0.212432	22.0229	0.4163	0.0850637	1
156	ABCA13	0.70261	0.0640858	0.000357665	0.295003	0.867433	-1.15283	Control down vs 1-25D3	0.143247	1.22767	1.22767	Control up vs NIST	0.901641	0.983872	-1.01639	1-25D3 down vs NIST+1-25D3	0.019318	0.695171	-1.4385	NIST down vs NIST+1-25D3	0.194043	0.287403	3.46911	0.708763	21.7486	2.96226	0.612921	1
157	ABCA2	0.52229	0.0973104	0.553812	0.597476	0.987834	-1.01232	Control down vs 1-25D3	0.0220565	0.940104	-1.06371	Control down vs NIST	0.569618	0.986888	-1.01329	1-25D3 down vs NIST+1-25D3	0.138802	1.03699	1.03699	NIST up vs NIST+1-25D3	0.591368	0.000777637	2.85137	0.0178128	0.631485	0.00262996	0.0187413	1
158	ABCA3	0.806659	0.439459	0.452228	0.524305	0.967503	-1.03359	Control down vs 1-25D3	0.334027	1.05223	1.05223	Control up vs NIST	0.325209	1.05327	1.05327	1-25D3 up vs NIST+1-25D3	0.536531	0.968461	-1.03257	NIST down vs NIST+1-25D3	0.0776644	0.00069789	0.992082	0.0308173	0.867841	0.017972	0.0931896	1
159	ABCA4	0.546321	0.0539539	0.000870685	0.197249	0.949901	-1.05274	Control down vs 1-25D3	0.0405162	0.915535	-1.09226	Control down vs NIST	0.0720086	1.07813	1.07813	1-25D3 up vs NIST+1-25D3	0.0141055	1.1186	1.1186	NIST up vs NIST+1-25D3	0.518335	0.0500988	3.73971	0.0636368	17.0399	0.193306	0.0510496	1
160	ABCA5	0.794878	0.777631	0.144907	0.798916	1.00751	1.00751	Control up vs 1-25D3	0.370992	1.02719	1.02719	Control up vs NIST	0.651776	1.01339	1.01339	1-25D3 up vs NIST+1-25D3	0.836503	0.993965	-1.00607	NIST down vs NIST+1-25D3	0.0878459	0.000716333	0.368557	0.00373721	2.41253	0.0163088	0.0304203	1
161	ABCA6	0.880726	0.987957	0.379661	0.831479	1.00596	1.00596	Control up vs 1-25D3	0.741377	1.00927	1.00927	Control up vs NIST	0.927316	0.997459	-1.00255	1-25D3 down vs NIST+1-25D3	0.834471	0.994183	-1.00585	NIST down vs NIST+1-25D3	0.0288632	9.55E-05	0.0415565	0.000381696	1.08059	0.00661678	0.0275549	1
162	ABCA7	0.413381	0.70817	0.149978	0.835271	1.01143	1.01143	Control up vs 1-25D3	0.726945	1.01931	1.01931	Control up vs NIST	0.36696	0.950819	-1.05173	1-25D3 down vs NIST+1-25D3	0.301477	0.943466	-1.05992	NIST down vs NIST+1-25D3	1.04935	0.0290551	0.473734	0.016675	2.3599	0.0553775	0.105597	1
163	ABCA8	0.605288	0.898559	0.918049	0.744704	1.01138	1.01138	Control up vs 1-25D3	0.856505	0.993751	-1.00629	Control down vs NIST	0.482553	0.975629	-1.02498	1-25D3 down vs NIST+1-25D3	0.837958	0.992934	-1.00712	NIST down vs NIST+1-25D3	0.369099	0.000150514	0.192969	0.00273477	0.0863224	0.000815577	0.0425161	1
164	ABCA9	0.452071	0.263949	0.42639	0.322404	1.03251	1.03251	Control up vs 1-25D3	0.0817998	1.06169	1.06169	Control up vs NIST	0.443129	0.975784	-1.02482	1-25D3 down vs NIST+1-25D3	0.12068	0.948969	-1.05377	NIST down vs NIST+1-25D3	0.858068	0.00313059	1.56761	0.0182827	0.938482	0.00729685	0.0349882	1
165	ABCB1	0.750091	0.708817	0.16326	0.338774	1.02873	1.02873	Control up vs 1-25D3	0.4122	1.0244	1.0244	Control up vs NIST	0.996451	1.00013	1.00013	1-25D3 up vs NIST+1-25D3	0.880265	1.00435	1.00435	NIST up vs NIST+1-25D3	0.13323	0.000973071	0.472723	0.00464115	2.23175	0.0146074	0.0294537	1
166	ABCB10	0.940958	0.249602	0.110136	0.407962	1.13002	1.13002	Control up vs 1-25D3	0.40034	1.13237	1.13237	Control up vs NIST	0.218274	1.2049	1.2049	1-25D3 up vs NIST+1-25D3	0.22303	1.2024	1.2024	NIST up vs NIST+1-25D3	0.00699637	0.0016445	1.63343	0.404553	2.84712	0.4701	0.743013	1
167	ABCB11	0.993153	0.527221	0.927034	0.773478	1.0101	1.0101	Control up vs 1-25D3	0.182735	1.05012	1.05012	Control up vs NIST	0.642731	1.01639	1.01639	1-25D3 up vs NIST+1-25D3	0.521462	0.977655	-1.02286	NIST down vs NIST+1-25D3	9.38E-05	3.42E-08	0.79433	0.0113848	0.0764062	0.000730067	0.0429979	1
168	ABCB4	0.772389	0.101865	0.167453	0.927889	0.997529	-1.00248	Control down vs 1-25D3	0.0386127	1.06644	1.06644	Control up vs NIST	0.650706	1.01253	1.01253	1-25D3 up vs NIST+1-25D3	0.0712174	0.947099	-1.05586	NIST down vs NIST+1-25D3	0.109274	0.000705127	2.78688	0.0245906	2.19392	0.0129056	0.026471	1
169	ABCB5	0.0130213	0.618017	0.979513	0.557155	1.02643	1.02643	Control up vs 1-25D3	0.871103	1.00717	1.00717	Control up vs NIST	0.212785	0.944236	-1.05906	1-25D3 down vs NIST+1-25D3	0.392445	0.962294	-1.03918	NIST down vs NIST+1-25D3	75.3006	0.0119074	0.622582	0.0142352	0.0207479	0.000316263	0.0685941	1
170	ABCB6	0.933684	0.863417	0.000473302	0.438034	0.944274	-1.05901	Control down vs 1-25D3	0.804912	0.982185	-1.01814	Control down vs NIST	0.546493	1.04527	1.04527	1-25D3 up vs NIST+1-25D3	0.9461	1.00492	1.00492	NIST up vs NIST+1-25D3	0.00883441	0.00370262	0.244189	0.0152263	20.1644	0.838228	0.187064	1
171	ABCB7	0.0957352	0.127881	0.441637	0.334825	1.05689	1.05689	Control up vs 1-25D3	0.10641	1.10232	1.10232	Control up vs NIST	0.146443	1.09014	1.09014	1-25D3 up vs NIST+1-25D3	0.436427	1.04522	1.04522	NIST up vs NIST+1-25D3	8.97062	0.0986801	2.47494	0.0911373	0.896185	0.0220007	0.110472	1
172	ABCB8	0.665916	0.143541	0.814246	0.136091	0.947866	-1.055	Control down vs 1-25D3	0.27964	0.96307	-1.03835	Control down vs NIST	0.0419799	1.08057	1.08057	1-25D3 up vs NIST+1-25D3	0.0924369	1.06351	1.06351	NIST up vs NIST+1-25D3	0.251269	0.000235315	2.32184	0.0310253	0.210257	0.00187301	0.040087	1
173	ABCB9	0.813134	0.307016	7.40E-05	0.938562	0.994791	-1.00524	Control down vs 1-25D3	0.226655	1.08928	1.08928	Control up vs NIST	0.149287	1.1095	1.1095	1-25D3 up vs NIST+1-25D3	0.846034	1.01326	1.01326	NIST up vs NIST+1-25D3	0.0723646	0.04285	1.39259	0.0755205	32.757	1.18428	0.162691	1
174	ABCC1	0.581512	0.0715044	0.0327767	0.481646	1.04176	1.04176	Control up vs 1-25D3	0.34029	0.945426	-1.05772	Control down vs NIST	0.0159087	0.847819	-1.1795	1-25D3 down vs NIST+1-25D3	0.253071	0.934205	-1.07043	NIST down vs NIST+1-25D3	0.42463	0.0281039	3.3019	0.128096	5.11804	0.132369	0.116384	1
175	ABCC10	0.200462	0.932457	0.105605	0.732203	0.981905	-1.01843	Control down vs 1-25D3	0.925784	0.995057	-1.00497	Control down vs NIST	0.817567	0.987788	-1.01236	1-25D3 down vs NIST+1-25D3	0.632629	0.974733	-1.02592	NIST down vs NIST+1-25D3	3.54417	0.115114	0.14165	0.00473325	2.91602	0.0649595	0.100245	1
176	ABCC11	0.444796	0.0497118	0.253696	0.247264	1.02105	1.02105	Control up vs 1-25D3	0.878255	0.997351	-1.00266	Control down vs NIST	0.141848	1.02747	1.02747	1-25D3 up vs NIST+1-25D3	0.0148356	1.05188	1.05188	NIST up vs NIST+1-25D3	0.891224	0.00168567	3.87196	0.0137005	1.60362	0.00378281	0.0106152	1
177	ABCC12	0.311255	0.708916	0.520401	0.360909	1.03264	1.03264	Control up vs 1-25D3	0.926182	1.00318	1.00318	Control up vs NIST	0.320427	0.96552	-1.03571	1-25D3 down vs NIST+1-25D3	0.857912	0.993871	-1.00617	NIST down vs NIST+1-25D3	1.80495	0.00588098	0.472568	0.00657135	0.702936	0.0065165	0.0417168	1
178	ABCC13	0.542469	0.332	0.477432	0.764394	0.9931	-1.00695	Control down vs 1-25D3	0.687065	1.00937	1.00937	Control up vs NIST	0.0979645	1.04224	1.04224	1-25D3 up vs NIST+1-25D3	0.291316	1.02544	1.02544	NIST up vs NIST+1-25D3	0.529515	0.00088955	1.30359	0.00817614	0.803537	0.00335987	0.0188161	1
179	ABCC2	0.0584603	0.00419615	0.822655	0.662751	1.01311	1.01311	Control up vs 1-25D3	0.00201979	0.883432	-1.13195	Control down vs NIST	0.0656023	0.941259	-1.06241	1-25D3 down vs NIST+1-25D3	0.026671	1.07943	1.07943	NIST up vs NIST+1-25D3	15.6207	0.010828	9.19654	0.0958561	0.199514	0.00138637	0.0312692	1
180	ABCC3	0.977206	8.54E-07	1.12E-07	0.450156	1.06044	1.06044	Control up vs 1-25D3	1.43E-06	0.43629	-2.29205	Control down vs NIST	2.28E-06	0.456367	-2.19122	1-25D3 down vs NIST+1-25D3	0.19659	1.10924	1.10924	NIST up vs NIST+1-25D3	0.00103966	0.00366183	79.4109	5.48041	153.107	7.04427	0.20704	1
181	ABCC4	0.942984	0.0447174	0.000150656	0.199724	1.17603	1.17603	Control up vs 1-25D3	0.481822	1.08976	1.08976	Control up vs NIST	0.0853506	1.25407	1.25407	1-25D3 up vs NIST+1-25D3	0.0295684	1.35335	1.35335	NIST up vs NIST+1-25D3	0.00652287	0.0101785	4.0464	0.693634	27.3089	3.12086	0.51426	1
182	ABCC5	0.421387	0.0870037	0.000698647	0.678146	1.02388	1.02388	Control up vs 1-25D3	0.163075	1.08721	1.08721	Control up vs NIST	0.0458425	1.13592	1.13592	1-25D3 up vs NIST+1-25D3	0.251663	1.06976	1.06976	NIST up vs NIST+1-25D3	1.00658	0.230039	3.01175	0.113957	18.1198	0.457069	0.113512	1
183	ABCC6	0.0252714	0.98478	0.808692	0.921199	0.998566	-1.00144	Control down vs 1-25D3	0.805596	1.00358	1.00358	Control up vs NIST	0.812406	1.00345	1.00345	1-25D3 up vs NIST+1-25D3	0.914196	0.998438	-1.00156	NIST down vs NIST+1-25D3	38.0768	0.00685492	0.0488557	0.000121357	0.217427	0.000360058	0.00745198	1
184	ABCC6P1	0.970199	0.287189	0.507809	0.239943	1.03442	1.03442	Control up vs 1-25D3	0.12546	1.04647	1.04647	Control up vs NIST	0.522942	1.01803	1.01803	1-25D3 up vs NIST+1-25D3	0.820355	1.00631	1.00631	NIST up vs NIST+1-25D3	0.00177781	3.91E-06	1.46938	0.0132703	0.731334	0.00440324	0.0270937	1
185	ABCC6P2	0.0397185	0.356359	0.977205	0.108615	1.06348	1.06348	Control up vs 1-25D3	0.325373	1.0366	1.0366	Control up vs NIST	0.785233	0.990345	-1.00975	1-25D3 down vs NIST+1-25D3	0.656464	1.01602	1.01602	NIST up vs NIST+1-25D3	23.6873	0.002722	1.2239	0.0182512	0.0231178	0.000229828	0.0447371	1
186	ABCC8	0.442137	0.235415	0.016347	0.119265	1.03086	1.03086	Control up vs 1-25D3	0.0641197	1.03795	1.03795	Control up vs NIST	0.819999	0.995872	-1.00415	1-25D3 down vs NIST+1-25D3	0.549173	0.989072	-1.01105	NIST down vs NIST+1-25D3	0.903649	0.00788831	1.70302	0.00663082	6.72603	0.0174588	0.0116807	1
187	ABCC9	0.934872	0.122873	0.00033616	0.389571	1.01651	1.01651	Control up vs 1-25D3	0.0666729	1.03849	1.03849	Control up vs NIST	0.154206	1.02858	1.02858	1-25D3 up vs NIST+1-25D3	0.716924	1.0068	1.0068	NIST up vs NIST+1-25D3	0.00851954	0.000257227	2.52871	0.010358	22.1128	0.0603852	0.0122885	1
188	ABCD1	0.0939168	0.179493	0.537147	0.407658	0.967504	-1.03359	Control down vs 1-25D3	0.482409	0.972518	-1.02826	Control down vs NIST	0.159669	0.943363	-1.06004	1-25D3 down vs NIST+1-25D3	0.129505	0.9385	-1.06553	NIST down vs NIST+1-25D3	9.17236	0.0368125	2.03518	0.0367683	0.666445	0.00802683	0.0541991	1
189	ABCD2	0.676236	0.431497	0.699429	0.400312	0.978098	-1.02239	Control down vs 1-25D3	0.215075	0.967098	-1.03402	Control down vs NIST	0.326934	1.02635	1.02635	1-25D3 up vs NIST+1-25D3	0.171039	1.03802	1.03802	NIST up vs NIST+1-25D3	0.234196	0.000228255	1.01209	0.00795341	0.372075	0.00194927	0.0235751	1
190	ABCD3	0.835496	0.477676	0.0186102	0.252577	1.13058	1.13058	Control up vs 1-25D3	0.226627	1.13917	1.13917	Control up vs NIST	0.815831	1.02437	1.02437	1-25D3 up vs NIST+1-25D3	0.872972	1.01665	1.01665	NIST up vs NIST+1-25D3	0.0556285	0.0149555	0.901224	0.113446	6.40718	0.537692	0.377641	1
191	ABCD4	0.0560182	0.736526	0.962208	0.423572	0.98342	-1.01686	Control down vs 1-25D3	0.358315	0.980878	-1.01949	Control down vs NIST	0.910487	0.997697	-1.00231	1-25D3 down vs NIST+1-25D3	0.989036	1.00028	1.00028	NIST up vs NIST+1-25D3	16.3658	0.00104846	0.430033	0.0021362	0.0386898	0.000128128	0.0149025	1
192	ABCE1	0.654651	0.050794	0.0031026	0.333573	1.09126	1.09126	Control up vs 1-25D3	0.672396	1.03806	1.03806	Control up vs NIST	0.0645755	1.19713	1.19713	1-25D3 up vs NIST+1-25D3	0.0248007	1.25848	1.25848	NIST up vs NIST+1-25D3	0.270833	0.0966945	3.83696	0.350036	11.7408	0.714054	0.273682	1
193	ABCF1	0.478186	0.910079	0.000278012	0.632124	0.977398	-1.02312	Control down vs 1-25D3	0.524794	0.969935	-1.031	Control down vs NIST	0.938543	0.996349	-1.00366	1-25D3 down vs NIST+1-25D3	0.932703	1.00401	1.00401	NIST up vs NIST+1-25D3	0.748346	0.154251	0.17584	0.00467469	23.2601	0.412245	0.0797548	1
194	ABCF2	0.0257858	0.526258	0.728122	0.925061	1.00907	1.00907	Control up vs 1-25D3	0.341817	0.910603	-1.09817	Control down vs NIST	0.269987	0.896115	-1.11593	1-25D3 down vs NIST+1-25D3	0.941745	0.993012	-1.00704	NIST down vs NIST+1-25D3	37.2875	0.444349	0.796306	0.0865984	0.32874	0.0238337	0.32625	1
195	ABCF3	0.376264	0.58838	0.578723	0.65632	0.952058	-1.05036	Control down vs 1-25D3	0.402626	0.91049	-1.09831	Control down vs NIST	0.39116	0.908304	-1.10095	1-25D3 down vs NIST+1-25D3	0.640852	0.949772	-1.05288	NIST down vs NIST+1-25D3	1.27357	0.0351458	0.675766	0.0962001	0.581557	0.0551925	0.427071	1
196	ABCG1	0.5495	0.0574355	9.61E-07	0.0337275	1.22269	1.22269	Control up vs 1-25D3	0.134077	1.14143	1.14143	Control up vs NIST	0.561393	1.04964	1.04964	1-25D3 up vs NIST+1-25D3	0.178574	1.12437	1.12437	NIST up vs NIST+1-25D3	0.509255	1.27678	3.64025	0.293458	93.3017	5.01432	0.241844	1
197	ABCG2	0.752368	0.0103952	3.28E-05	0.00310836	1.08509	1.08509	Control up vs 1-25D3	0.461437	1.01583	1.01583	Control up vs NIST	0.311369	0.978343	-1.02214	1-25D3 down vs NIST+1-25D3	0.0592058	1.04505	1.04505	NIST up vs NIST+1-25D3	0.130656	0.00909613	6.90297	0.0359215	40.1358	0.139238	0.0156113	1
198	ABCG4	0.585396	0.0391909	0.010826	0.0215737	1.11223	1.11223	Control up vs 1-25D3	0.0559285	1.08771	1.08771	Control up vs NIST	0.587487	1.0218	1.0218	1-25D3 up vs NIST+1-25D3	0.2821	1.04483	1.04483	NIST up vs NIST+1-25D3	0.415156	0.0198092	4.26931	0.0783238	7.80262	0.0954301	0.0550373	1
199	ABCG5	0.972617	0.0520657	0.0443222	0.344597	1.02901	1.02901	Control up vs 1-25D3	0.373648	0.973517	-1.0272	Control down vs NIST	0.232074	1.03742	1.03742	1-25D3 up vs NIST+1-25D3	0.0105736	1.09656	1.09656	NIST up vs NIST+1-25D3	0.00150083	2.31E-05	3.79696	0.0389783	4.49422	0.0307574	0.030797	1
200	ABCG8	0.926407	0.495848	0.365555	0.284889	1.03774	1.03774	Control up vs 1-25D3	0.824148	0.992573	-1.00748	Control down vs NIST	0.20181	0.956128	-1.04589	1-25D3 down vs NIST+1-25D3	0.991374	0.999638	-1.00036	NIST down vs NIST+1-25D3	0.0108908	5.43E-05	0.860718	0.0114111	1.12774	0.00996742	0.0397728	1
201	ABHD1	0.735873	0.536448	0.628164	0.961751	1.00145	1.00145	Control up vs 1-25D3	0.721408	1.01085	1.01085	Control up vs NIST	0.294874	0.967897	-1.03317	1-25D3 down vs NIST+1-25D3	0.186261	0.95889	-1.04287	NIST down vs NIST+1-25D3	0.14999	0.000263235	0.775581	0.00833662	0.489824	0.00351003	0.0322466	1
202	ABHD10	0.21146	0.0090315	0.0294549	0.132331	1.15852	1.15852	Control up vs 1-25D3	0.0222611	1.27766	1.27766	Control up vs NIST	0.0184948	1.29062	1.29062	1-25D3 up vs NIST+1-25D3	0.110786	1.17027	1.17027	NIST up vs NIST+1-25D3	3.28814	0.57881	7.2293	0.713701	5.34917	0.352059	0.29617	1
203	ABHD11	0.197957	0.251688	0.0917455	0.980802	0.999268	-1.00073	Control down vs 1-25D3	0.4747	0.97817	-1.02232	Control down vs NIST	0.0904631	0.945446	-1.0577	1-25D3 down vs NIST+1-25D3	0.270239	0.965839	-1.03537	NIST down vs NIST+1-25D3	3.60653	0.0414197	1.62359	0.0177497	3.15155	0.0229693	0.0327972	1
204	ABHD12	0.883591	0.922322	0.0294469	0.54369	0.956389	-1.0456	Control down vs 1-25D3	0.74759	0.976824	-1.02373	Control down vs NIST	0.93107	1.0063	1.0063	1-25D3 up vs NIST+1-25D3	0.838155	0.985254	-1.01497	NIST down vs NIST+1-25D3	0.0274745	0.00305479	0.157317	0.00980877	5.34977	0.222373	0.187051	1
205	ABHD12B	0.0341884	0.654655	0.891587	0.457649	0.98538	-1.01484	Control down vs 1-25D3	0.895002	1.00258	1.00258	Control up vs NIST	0.902214	0.997604	-1.0024	1-25D3 down vs NIST+1-25D3	0.32629	0.98049	-1.0199	NIST down vs NIST+1-25D3	27.7584	0.00483775	0.559991	0.00251908	0.116228	0.000348562	0.0134953	1
206	ABHD13	0.95423	0.969155	0.0183875	0.915364	0.996056	-1.00396	Control down vs 1-25D3	0.95901	0.998091	-1.00191	Control down vs NIST	0.66642	1.01624	1.01624	1-25D3 up vs NIST+1-25D3	0.706223	1.01417	1.01417	NIST up vs NIST+1-25D3	0.00419865	0.00014703	0.0801654	0.00130847	6.4364	0.070037	0.0489663	1
207	ABHD14A	0.972174	0.251666	1.48E-05	0.620026	1.02044	1.02044	Control up vs 1-25D3	0.16745	1.06097	1.06097	Control up vs NIST	0.282396	0.955937	-1.04609	1-25D3 down vs NIST+1-25D3	0.0618699	0.919422	-1.08764	NIST down vs NIST+1-25D3	0.00154981	0.000488883	1.62369	0.0314984	48.7824	0.630895	0.0581978	1
208	ABHD14B	0.520739	0.760486	0.000246686	0.580432	0.9579	-1.04395	Control down vs 1-25D3	0.344886	0.92795	-1.07764	Control down vs NIST	0.773114	0.977958	-1.02254	1-25D3 down vs NIST+1-25D3	0.902241	1.00952	1.00952	NIST up vs NIST+1-25D3	0.596359	0.335368	0.393966	0.0276852	24.0074	1.12472	0.210819	1
209	ABHD15	0.734722	0.0511853	0.000118424	0.117791	0.90409	-1.10608	Control down vs 1-25D3	0.646965	1.028	1.028	Control up vs NIST	0.4988	0.959746	-1.04194	1-25D3 down vs NIST+1-25D3	0.0173701	0.84406	-1.18475	NIST down vs NIST+1-25D3	0.151399	0.0622434	3.82452	0.162337	29.0569	0.822241	0.127339	1
210	ABHD2	0.969617	0.894526	0.113423	0.570325	1.02934	1.02934	Control up vs 1-25D3	0.485707	1.03634	1.03634	Control up vs NIST	0.871343	0.991852	-1.00821	1-25D3 down vs NIST+1-25D3	0.7676	0.985156	-1.01507	NIST down vs NIST+1-25D3	0.00184794	5.19E-05	0.198915	0.0059882	2.79926	0.05618	0.090313	1
211	ABHD3	0.631313	0.000225472	0.0212066	0.418085	0.941094	-1.06259	Control down vs 1-25D3	0.00198115	0.735019	-1.36051	Control down vs NIST	0.000177281	0.645939	-1.54813	1-25D3 down vs NIST+1-25D3	0.0262837	0.82704	-1.20913	NIST down vs NIST+1-25D3	0.314628	0.0408574	20.6583	1.32039	6.09517	0.259719	0.191748	1
212	ABHD4	0.882526	0.0444729	0.0190964	0.769071	1.03312	1.03312	Control up vs 1-25D3	0.170009	0.851607	-1.17425	Control down vs NIST	0.0132232	0.71801	-1.39274	1-25D3 down vs NIST+1-25D3	0.231905	0.871052	-1.14804	NIST down vs NIST+1-25D3	0.0279865	0.00857273	4.05554	0.58738	6.34485	0.612634	0.434502	1
213	ABHD5	0.249007	0.192781	0.000255508	0.822737	0.988145	-1.012	Control down vs 1-25D3	0.585889	0.971212	-1.02964	Control down vs NIST	0.0923625	1.10225	1.10225	1-25D3 up vs NIST+1-25D3	0.0537981	1.12147	1.12147	NIST up vs NIST+1-25D3	2.58706	0.684726	1.94611	0.0649655	23.7857	0.529346	0.100147	1
214	ABHD6	0.369315	0.0523937	0.000172379	0.456268	1.04936	1.04936	Control up vs 1-25D3	0.0385007	1.16171	1.16171	Control up vs NIST	0.0592165	1.14293	1.14293	1-25D3 up vs NIST+1-25D3	0.618837	1.0324	1.0324	NIST up vs NIST+1-25D3	1.32096	0.555541	3.78684	0.181176	26.3709	0.84112	0.143531	1
215	ABHD7	0.663106	0.267462	2.25E-08	0.117482	1.09985	1.09985	Control up vs 1-25D3	0.828912	0.987844	-1.01231	Control down vs NIST	0.178023	0.922818	-1.08364	1-25D3 down vs NIST+1-25D3	0.634124	1.02745	1.02745	NIST up vs NIST+1-25D3	0.256057	0.711052	1.55213	0.0585856	220.711	5.55385	0.113236	1
216	ABHD8	0.419457	0.211235	0.00219661	0.968136	1.00389	1.00389	Control up vs 1-25D3	0.0713414	1.21302	1.21302	Control up vs NIST	0.432402	1.08075	1.08075	1-25D3 up vs NIST+1-25D3	0.267963	0.894426	-1.11803	NIST down vs NIST+1-25D3	1.01673	0.492641	1.8338	0.204479	13.0361	0.969067	0.334516	1
217	ABHD9	0.228862	0.485157	0.00617107	0.290629	1.14466	1.14466	Control up vs 1-25D3	0.656771	0.946205	-1.05685	Control down vs NIST	0.368142	0.892241	-1.12077	1-25D3 down vs NIST+1-25D3	0.541414	1.07937	1.07937	NIST up vs NIST+1-25D3	2.93405	1.66959	0.884354	0.159936	9.43938	1.13808	0.542551	1
218	ABI1	0.730486	0.956934	0.0348818	0.946246	0.996928	-1.00308	Control down vs 1-25D3	0.907356	0.994701	-1.00533	Control down vs NIST	0.674404	0.980914	-1.01946	1-25D3 down vs NIST+1-25D3	0.710052	0.98311	-1.01718	NIST down vs NIST+1-25D3	0.156654	0.00640571	0.10182	0.00250516	4.98592	0.0817816	0.0738113	1
219	ABI2	0.907787	0.0395573	1.91E-05	0.0287992	0.916789	-1.09076	Control down vs 1-25D3	0.504876	1.02349	1.02349	Control up vs NIST	0.233254	1.04365	1.04365	1-25D3 up vs NIST+1-25D3	0.0746826	0.934845	-1.0697	NIST down vs NIST+1-25D3	0.0171523	0.00365865	4.25338	0.0593658	45.8476	0.426607	0.041872	1
220	ABI3	0.0257176	0.495348	0.988779	0.786185	1.00926	1.00926	Control up vs 1-25D3	0.453443	0.974485	-1.02618	Control down vs NIST	0.194032	0.954759	-1.04738	1-25D3 down vs NIST+1-25D3	0.741346	0.988833	-1.01129	NIST down vs NIST+1-25D3	37.3904	0.0019137	0.861811	0.0117115	0.0112989	0.000102363	0.0407681	1
221	ABI3BP	0.805681	0.0611611	5.58E-07	0.168514	1.08688	1.08688	Control up vs 1-25D3	0.0126744	1.18839	1.18839	Control up vs NIST	0.416908	1.04848	1.04848	1-25D3 up vs NIST+1-25D3	0.470065	0.958914	-1.04285	NIST down vs NIST+1-25D3	0.078483	0.107079	3.54159	0.136899	105.889	2.72873	0.115964	1
222	ABL1	0.85673	0.495019	0.0106056	0.602918	0.953108	-1.0492	Control down vs 1-25D3	0.326019	1.09696	1.09696	Control up vs NIST	0.441525	1.07436	1.07436	1-25D3 up vs NIST+1-25D3	0.459483	0.93347	-1.07127	NIST down vs NIST+1-25D3	0.0419129	0.0108836	0.862531	0.085498	7.85897	0.519345	0.297374	1
223	ABL2	0.819926	0.0115085	0.00965644	0.0726543	0.926641	-1.07917	Control down vs 1-25D3	0.00489849	0.870391	-1.14891	Control down vs NIST	0.08665	0.930451	-1.07475	1-25D3 down vs NIST+1-25D3	0.806402	0.990583	-1.00951	NIST down vs NIST+1-25D3	0.0670265	0.00318355	6.67308	0.117112	8.11917	0.0949938	0.0526497	1
224	ABLIM1	0.342103	0.0988058	1.91E-05	0.192003	0.902296	-1.10828	Control down vs 1-25D3	0.181317	0.89978	-1.11138	Control down vs NIST	0.167179	0.896257	-1.11575	1-25D3 down vs NIST+1-25D3	0.177137	0.898763	-1.11264	NIST down vs NIST+1-25D3	1.52627	1.54817	2.8298	0.187756	45.864	2.0287	0.199048	1
225	ABLIM2	0.303773	0.431454	0.0629249	0.449822	0.945705	-1.05741	Control down vs 1-25D3	0.439858	1.05876	1.05876	Control up vs NIST	0.824017	1.01631	1.01631	1-25D3 up vs NIST+1-25D3	0.204133	0.907785	-1.10158	NIST down vs NIST+1-25D3	1.88148	0.149395	1.0122	0.0631138	3.82034	0.158806	0.187059	1
226	ABLIM3	0.507381	0.581626	0.00363886	0.929025	0.99215	-1.00791	Control down vs 1-25D3	0.71776	0.968414	-1.03262	Control down vs NIST	0.263462	0.902467	-1.10807	1-25D3 down vs NIST+1-25D3	0.385885	0.924586	-1.08157	NIST down vs NIST+1-25D3	0.640868	0.220701	0.688245	0.063626	11.1755	0.688756	0.27734	1
227	ABO	0.0204138	0.0246139	0.844795	0.064174	0.947497	-1.05541	Control down vs 1-25D3	0.00395688	0.906434	-1.10322	Control down vs NIST	0.655079	0.988257	-1.01188	1-25D3 down vs NIST+1-25D3	0.235717	1.03303	1.03303	NIST up vs NIST+1-25D3	47.4917	0.0222179	5.10755	0.0417098	0.171862	0.000935654	0.0244989	1
228	ABP1	0.582374	0.235264	0.0897871	0.257532	0.964288	-1.03703	Control down vs 1-25D3	0.0581029	0.936802	-1.06746	Control down vs NIST	0.683038	0.98739	-1.01277	1-25D3 down vs NIST+1-25D3	0.602663	1.01636	1.01636	NIST up vs NIST+1-25D3	0.422516	0.00507494	1.70379	0.0192558	3.18832	0.0240225	0.0339054	1
229	ABR	0.233903	0.0154732	0.00118272	0.035172	0.861569	-1.16067	Control down vs 1-25D3	0.535044	0.961944	-1.03956	Control down vs NIST	0.215672	0.923009	-1.08341	1-25D3 down vs NIST+1-25D3	0.011482	0.826697	-1.20963	NIST down vs NIST+1-25D3	2.8415	0.668724	6.03251	0.272625	15.6226	0.470684	0.135578	1
230	ABRA	0.668991	0.146694	0.109124	0.0352572	1.06506	1.06506	Control up vs 1-25D3	0.612705	1.01344	1.01344	Control up vs NIST	0.123739	0.957688	-1.04418	1-25D3 down vs NIST+1-25D3	0.805901	1.00646	1.00646	NIST up vs NIST+1-25D3	0.246099	0.0019009	2.29343	0.0185676	2.86221	0.0154483	0.024288	1
231	ABT1	0.47633	0.150184	0.000121641	0.136089	0.919986	-1.08697	Control down vs 1-25D3	0.0303407	0.877407	-1.13972	Control down vs NIST	0.932134	1.00447	1.00447	1-25D3 up vs NIST+1-25D3	0.335421	1.05322	1.05322	NIST up vs NIST+1-25D3	0.755695	0.235652	2.26282	0.0733559	28.8576	0.623669	0.0972538	1
232	ABTB1	0.482201	0.368846	0.000234627	0.971859	0.99761	-1.0024	Control down vs 1-25D3	0.940369	0.994938	-1.00509	Control down vs NIST	0.157965	0.903395	-1.10694	1-25D3 down vs NIST+1-25D3	0.168036	0.905821	-1.10397	NIST down vs NIST+1-25D3	0.732672	0.322943	1.18541	0.0644347	24.3267	0.881547	0.16307	1
233	ABTB2	0.412703	0.510866	0.0133889	0.883124	0.991075	-1.00901	Control down vs 1-25D3	0.399119	0.948884	-1.05387	Control down vs NIST	0.252267	0.93005	-1.07521	1-25D3 down vs NIST+1-25D3	0.636236	0.971404	-1.02944	NIST down vs NIST+1-25D3	1.05305	0.111448	0.828408	0.0363524	7.23523	0.211665	0.131647	1
234	ACAA1	0.0914343	0.630243	0.346039	0.432504	0.829717	-1.20523	Control down vs 1-25D3	0.422318	0.826144	-1.21044	Control down vs NIST	0.629404	0.892719	-1.12017	1-25D3 down vs NIST+1-25D3	0.642329	0.89658	-1.11535	NIST down vs NIST+1-25D3	9.46077	2.43276	0.601334	0.387612	1.19677	0.514283	1.93376	1
235	ACAA2	0.105896	0.139814	0.000111703	0.298878	0.929035	-1.07639	Control down vs 1-25D3	0.229447	1.0899	1.0899	Control up vs NIST	0.830386	1.01483	1.01483	1-25D3 up vs NIST+1-25D3	0.0580001	0.865049	-1.156	NIST down vs NIST+1-25D3	7.97122	4.36327	2.35641	0.131191	29.4954	1.09476	0.167023	1
236	ACACA	0.293304	0.275034	3.81E-05	0.133624	1.07231	1.07231	Control up vs 1-25D3	0.745383	0.985918	-1.01428	Control down vs NIST	0.19752	0.942778	-1.0607	1-25D3 down vs NIST+1-25D3	0.568377	1.02539	1.02539	NIST up vs NIST+1-25D3	1.99536	0.576226	1.51955	0.034031	38.6842	0.577566	0.0671862	1
237	ACACB	0.545506	0.0462586	0.466506	0.238542	0.955233	-1.04687	Control down vs 1-25D3	0.290501	1.04158	1.04158	Control up vs NIST	0.00982199	1.1256	1.1256	1-25D3 up vs NIST+1-25D3	0.403964	1.03228	1.03228	NIST up vs NIST+1-25D3	0.520684	0.00237056	3.99015	0.0655909	0.830891	0.00910557	0.0493146	1
238	ACAD10	0.539626	0.288454	0.0060671	0.177618	0.921	-1.08578	Control down vs 1-25D3	0.878109	1.00892	1.00892	Control up vs NIST	0.0867722	1.11422	1.11422	1-25D3 up vs NIST+1-25D3	0.769721	1.01712	1.01712	NIST up vs NIST+1-25D3	0.537892	0.0672933	1.4643	0.057898	9.49211	0.250211	0.118619	1
239	ACAD11	0.354681	0.0480122	3.76E-05	0.254773	1.09455	1.09455	Control up vs 1-25D3	0.0738612	1.16205	1.16205	Control up vs NIST	0.0630238	1.17053	1.17053	1-25D3 up vs NIST+1-25D3	0.221238	1.10254	1.10254	NIST up vs NIST+1-25D3	1.42722	1.27113	3.92884	0.270628	38.7893	1.78127	0.206647	1
240	ACAD8	0.276056	0.189783	0.473729	0.876376	1.01179	1.01179	Control up vs 1-25D3	0.269639	1.08997	1.08997	Control up vs NIST	0.0800417	1.1554	1.1554	1-25D3 up vs NIST+1-25D3	0.364021	1.07253	1.07253	NIST up vs NIST+1-25D3	2.20252	0.0399686	1.96556	0.131663	0.812721	0.0362936	0.200956	1
241	ACAD9	0.415138	0.296998	2.81E-07	0.621238	0.979875	-1.02054	Control down vs 1-25D3	0.369256	1.03827	1.03827	Control up vs NIST	0.0987011	1.07591	1.07591	1-25D3 up vs NIST+1-25D3	0.709491	1.0154	1.0154	NIST up vs NIST+1-25D3	1.03981	0.847521	1.43065	0.0282119	123.999	1.63015	0.0591591	1
242	ACADL	0.91049	0.786981	0.1852	0.762786	0.979855	-1.02056	Control down vs 1-25D3	0.946501	1.00452	1.00452	Control up vs NIST	0.341062	1.06796	1.06796	1-25D3 up vs NIST+1-25D3	0.547446	1.04173	1.04173	NIST up vs NIST+1-25D3	0.0161535	0.000588498	0.354818	0.0189563	2.04575	0.0728631	0.160276	1
243	ACADM	0.789679	0.014738	0.00126966	0.184558	1.11742	1.11742	Control up vs 1-25D3	0.0555497	1.18506	1.18506	Control up vs NIST	0.0218973	1.23825	1.23825	1-25D3 up vs NIST+1-25D3	0.0759033	1.16757	1.16757	NIST up vs NIST+1-25D3	0.0925644	0.0352079	6.13503	0.457319	15.3079	0.760722	0.223627	1
244	ACADS	0.296737	0.576769	0.15591	0.744495	0.983858	-1.01641	Control down vs 1-25D3	0.444862	0.962053	-1.03944	Control down vs NIST	0.332199	0.951592	-1.05087	1-25D3 down vs NIST+1-25D3	0.587882	0.97316	-1.02758	NIST down vs NIST+1-25D3	1.9571	0.043945	0.697305	0.0204137	2.30102	0.0449084	0.0878254	1
245	ACADSB	0.178672	0.474638	0.366465	0.582749	0.98072	-1.01966	Control down vs 1-25D3	0.495516	1.02457	1.02457	Control up vs NIST	0.176998	1.05132	1.05132	1-25D3 up vs NIST+1-25D3	0.857511	1.00633	1.00633	NIST up vs NIST+1-25D3	4.1459	0.022658	0.908155	0.0132395	1.12463	0.0109303	0.0437355	1
246	ACADVL	0.960999	0.0929397	0.00136935	0.14196	0.909918	-1.099	Control down vs 1-25D3	0.671309	1.02606	1.02606	Control up vs NIST	0.674677	0.974881	-1.02577	1-25D3 down vs NIST+1-25D3	0.0348845	0.864534	-1.15669	NIST down vs NIST+1-25D3	0.00304671	0.000653455	2.91676	0.125301	14.9779	0.428957	0.128877	1
247	ACAN	0.535625	0.636988	0.550843	0.351165	0.962006	-1.03949	Control down vs 1-25D3	0.269752	0.954729	-1.04742	Control down vs NIST	0.937268	0.996817	-1.00319	1-25D3 down vs NIST+1-25D3	0.913416	1.00441	1.00441	NIST up vs NIST+1-25D3	0.549862	0.00226481	0.58977	0.0114293	0.637618	0.00823773	0.0581379	1
248	ACAP1	0.56047	0.00884063	0.0787804	0.296404	0.968305	-1.03273	Control down vs 1-25D3	0.0241067	0.924352	-1.08184	Control down vs NIST	0.0097596	0.90949	-1.09952	1-25D3 down vs NIST+1-25D3	0.130008	0.952737	-1.04961	NIST down vs NIST+1-25D3	0.478888	0.00574773	7.27975	0.0767546	3.41504	0.0240045	0.0316307	1
249	ACAP2	0.375802	0.00112262	1.90E-07	0.226825	1.03916	1.03916	Control up vs 1-25D3	0.00107777	0.869378	-1.15025	Control down vs NIST	0.0213147	0.920915	-1.08588	1-25D3 down vs NIST+1-25D3	0.0101233	1.10076	1.10076	NIST up vs NIST+1-25D3	1.27667	0.632134	13.4646	0.147419	135.672	0.990287	0.032846	1
250	ACAP3	0.458399	0.564613	0.255778	0.334501	0.957807	-1.04405	Control down vs 1-25D3	0.198626	0.943022	-1.06042	Control down vs NIST	0.974621	0.998618	-1.00138	1-25D3 down vs NIST+1-25D3	0.745097	1.01428	1.01428	NIST up vs NIST+1-25D3	0.830182	0.00983639	0.720313	0.0160773	1.59254	0.0236969	0.0669598	1
251	ACAT1	0.143329	0.584422	0.0901317	0.526832	0.928075	-1.0775	Control down vs 1-25D3	0.773016	0.966856	-1.03428	Control down vs NIST	0.201722	1.16902	1.16902	1-25D3 up vs NIST+1-25D3	0.336071	1.12213	1.12213	NIST up vs NIST+1-25D3	5.51555	0.939262	0.683063	0.109676	3.18178	0.340587	0.481693	1
252	ACAT2	0.199406	0.559392	0.00123048	0.431829	0.81484	-1.22723	Control down vs 1-25D3	0.297877	0.759627	-1.31643	Control down vs NIST	0.574542	0.865074	-1.15597	1-25D3 down vs NIST+1-25D3	0.770614	0.927951	-1.07764	NIST down vs NIST+1-25D3	3.57026	14.214	0.730348	0.564733	15.4463	7.96246	2.31972	1
253	ACBD3	0.48149	0.964945	0.0300167	0.998369	0.999792	-1.00021	Control down vs 1-25D3	0.830695	0.978465	-1.02201	Control down vs NIST	0.672666	0.957734	-1.04413	1-25D3 down vs NIST+1-25D3	0.831822	0.97861	-1.02186	NIST down vs NIST+1-25D3	0.735426	0.158954	0.0878189	0.010728	5.30791	0.432276	0.36648	1
254	ACBD4	0.117146	0.720291	0.896429	0.536313	1.02413	1.02413	Control up vs 1-25D3	0.702437	0.98548	-1.01473	Control down vs NIST	0.893753	0.994919	-1.00511	1-25D3 down vs NIST+1-25D3	0.391577	1.03394	1.03394	NIST up vs NIST+1-25D3	7.06748	0.00447741	0.454906	0.00781182	0.110676	0.00126705	0.0515172	1
255	ACBD5	0.467536	0.701924	0.491331	0.46752	1.08425	1.08425	Control up vs 1-25D3	0.435273	1.09098	1.09098	Control up vs NIST	0.691731	1.04464	1.04464	1-25D3 up vs NIST+1-25D3	0.733274	1.0382	1.0382	NIST up vs NIST+1-25D3	0.791415	0.0288394	0.48353	0.068665	0.769823	0.0728806	0.426024	1
256	ACBD6	0.392248	0.0730528	0.000162379	0.152624	1.10035	1.10035	Control up vs 1-25D3	0.0579909	1.14213	1.14213	Control up vs NIST	0.175797	1.0941	1.0941	1-25D3 up vs NIST+1-25D3	0.411845	1.05408	1.05408	NIST up vs NIST+1-25D3	1.1714	0.489234	3.26964	0.152955	26.7836	0.835301	0.140342	1
257	ACBD7	0.466665	0.316793	0.0499941	0.453965	1.01959	1.01959	Control up vs 1-25D3	0.0926458	1.04775	1.04775	Control up vs NIST	0.512478	1.01705	1.01705	1-25D3 up vs NIST+1-25D3	0.686722	0.989723	-1.01038	NIST down vs NIST+1-25D3	0.795036	0.0086619	1.3568	0.0104181	4.25672	0.0217899	0.0230353	1
258	ACCN1	0.401045	0.316103	0.724336	0.144484	1.06263	1.06263	Control up vs 1-25D3	0.793498	0.989802	-1.0103	Control down vs NIST	0.288107	0.957995	-1.04385	1-25D3 down vs NIST+1-25D3	0.478844	1.02848	1.02848	NIST up vs NIST+1-25D3	1.11889	0.00224994	1.35929	0.0245262	0.334337	0.00402172	0.0541302	1
259	ACCN2	0.811299	0.109087	6.22E-05	0.474364	1.02415	1.02415	Control up vs 1-25D3	0.0563191	1.07247	1.07247	Control up vs NIST	0.128406	1.05496	1.05496	1-25D3 up vs NIST+1-25D3	0.822039	1.00743	1.00743	NIST up vs NIST+1-25D3	0.0738454	0.0107432	2.69145	0.0343286	34.2185	0.290965	0.0382641	1
260	ACCN3	0.259736	0.936935	0.4704	0.577961	0.982054	-1.01827	Control down vs 1-25D3	0.616943	0.983879	-1.01639	Control down vs NIST	0.850403	1.00611	1.00611	1-25D3 up vs NIST+1-25D3	0.89564	1.00424	1.00424	NIST up vs NIST+1-25D3	2.42469	0.00815751	0.134604	0.00165466	0.821054	0.0067287	0.0368784	1
261	ACCN4	0.271356	0.613644	0.338793	0.618327	1.01126	1.01126	Control up vs 1-25D3	0.210621	1.02968	1.02968	Control up vs NIST	0.954156	0.998718	-1.00128	1-25D3 down vs NIST+1-25D3	0.396067	0.980852	-1.01952	NIST down vs NIST+1-25D3	2.26368	0.00542789	0.630277	0.00370526	1.22363	0.00479563	0.0176363	1
262	ACCN5	0.538233	0.796773	0.599814	0.434372	0.974918	-1.02573	Control down vs 1-25D3	0.387073	0.972176	-1.02862	Control down vs NIST	0.899352	1.00405	1.00405	1-25D3 up vs NIST+1-25D3	0.830143	1.00688	1.00688	NIST up vs NIST+1-25D3	0.542034	0.00117719	0.340506	0.00409857	0.541296	0.00434361	0.03611	1
263	ACCS	0.348503	0.0942724	8.51E-05	0.961768	0.99621	-1.0038	Control down vs 1-25D3	0.0432197	1.19862	1.19862	Control up vs NIST	0.124075	1.13963	1.13963	1-25D3 up vs NIST+1-25D3	0.499092	0.947181	-1.05576	NIST down vs NIST+1-25D3	1.47493	1.15255	2.89643	0.214759	31.6172	1.56286	0.222438	1
264	ACCSL	0.312136	0.634242	0.615582	0.41605	0.983287	-1.017	Control down vs 1-25D3	0.253481	0.976169	-1.02441	Control down vs NIST	0.831997	0.995692	-1.00433	1-25D3 down vs NIST+1-25D3	0.884776	1.00295	1.00295	NIST up vs NIST+1-25D3	1.7962	0.00149725	0.594465	0.00290172	0.512309	0.00166713	0.0146437	1
265	ACD	0.512367	0.885729	0.000173343	0.812998	1.01589	1.01589	Control up vs 1-25D3	0.503114	1.04616	1.04616	Control up vs NIST	0.720523	1.02417	1.02417	1-25D3 up vs NIST+1-25D3	0.934357	0.994535	-1.00549	NIST down vs NIST+1-25D3	0.623933	0.28628	0.211807	0.0110718	26.3327	0.917664	0.15682	1
266	ACE	0.33896	0.97455	0.751651	0.881443	0.99557	-1.00445	Control down vs 1-25D3	0.715998	0.989195	-1.01092	Control down vs NIST	0.854274	1.00548	1.00548	1-25D3 up vs NIST+1-25D3	0.690639	1.01196	1.01196	NIST up vs NIST+1-25D3	1.55224	0.00159432	0.0699676	0.000731486	0.294734	0.00205422	0.0313639	1
267	ACE2	0.820969	0.391546	0.0067566	0.178716	0.909829	-1.09911	Control down vs 1-25D3	0.238419	0.92144	-1.08526	Control down vs NIST	0.844666	0.987019	-1.01315	1-25D3 down vs NIST+1-25D3	0.700357	0.974582	-1.02608	NIST down vs NIST+1-25D3	0.0662269	0.0106034	1.11906	0.058671	9.1614	0.320215	0.157287	1
268	ACER1	0.686777	0.292102	0.734269	0.265402	1.0227	1.0227	Control up vs 1-25D3	0.135427	1.03148	1.03148	Control up vs NIST	0.246953	0.97687	-1.02368	1-25D3 down vs NIST+1-25D3	0.125159	0.968553	-1.03247	NIST down vs NIST+1-25D3	0.217562	0.000103424	1.44979	0.00646671	0.319727	0.000950752	0.0133813	1
269	ACER2	0.0686496	0.946259	0.543102	0.767995	1.01685	1.01685	Control up vs 1-25D3	0.565337	1.03333	1.03333	Control up vs NIST	0.964528	0.997491	-1.00252	1-25D3 down vs NIST+1-25D3	0.742762	0.981575	-1.01877	NIST down vs NIST+1-25D3	13.0845	0.1075	0.119625	0.00450974	0.653802	0.0164317	0.113097	1
270	ACER3	0.57071	0.00843537	0.000962584	0.218458	1.07485	1.07485	Control up vs 1-25D3	0.00997249	0.837439	-1.19412	Control down vs NIST	0.0720024	0.894767	-1.11761	1-25D3 down vs NIST+1-25D3	0.0318876	1.14843	1.14843	NIST up vs NIST+1-25D3	0.451853	0.0927513	7.39141	0.274779	16.5649	0.410538	0.111526	1
271	ACHE	0.704165	0.75571	0.246853	0.773424	0.991984	-1.00808	Control down vs 1-25D3	0.330365	0.972476	-1.0283	Control down vs NIST	0.932025	1.00238	1.00238	1-25D3 up vs NIST+1-25D3	0.433424	1.02249	1.02249	NIST up vs NIST+1-25D3	0.191826	0.000964026	0.401101	0.0036855	1.64082	0.0100511	0.0275654	1
272	ACIN1	0.407	0.630244	0.321904	0.337925	0.917697	-1.08968	Control down vs 1-25D3	0.786001	0.976541	-1.02402	Control down vs NIST	0.917012	0.990947	-1.00914	1-25D3 down vs NIST+1-25D3	0.422914	0.931235	-1.07384	NIST down vs NIST+1-25D3	1.08475	0.0419176	0.601331	0.0540798	1.28904	0.0772852	0.2698	1
273	ACLY	0.416833	0.154793	6.36E-09	0.164502	1.09286	1.09286	Control up vs 1-25D3	0.349309	0.943711	-1.05965	Control down vs NIST	0.406015	0.950132	-1.05249	1-25D3 down vs NIST+1-25D3	0.137789	1.1003	1.1003	NIST up vs NIST+1-25D3	1.03069	4.34061	2.22368	0.0956277	293.787	8.42272	0.129013	1
274	ACMSD	0.778171	0.046037	0.0561777	0.880659	0.996315	-1.0037	Control down vs 1-25D3	0.190519	0.966726	-1.03442	Control down vs NIST	0.0592146	1.05295	1.05295	1-25D3 up vs NIST+1-25D3	0.00763114	1.08518	1.08518	NIST up vs NIST+1-25D3	0.10351	0.000992812	3.99809	0.0285275	4.03272	0.019183	0.0214058	1
275	ACN9	0.191535	0.0518686	0.199081	0.463496	1.11093	1.11093	Control up vs 1-25D3	0.135676	1.25253	1.25253	Control up vs NIST	0.036945	1.39961	1.39961	1-25D3 up vs NIST+1-25D3	0.150005	1.24138	1.24138	NIST up vs NIST+1-25D3	3.77392	0.575765	3.80308	0.896566	1.94145	0.305128	0.707242	1
276	ACO1	0.382509	0.642096	5.41E-07	0.510816	0.960611	-1.041	Control down vs 1-25D3	0.921173	1.00599	1.00599	Control up vs NIST	0.748322	0.980767	-1.01961	1-25D3 down vs NIST+1-25D3	0.292817	0.936525	-1.06778	NIST down vs NIST+1-25D3	1.23256	1.88479	0.581086	0.0250007	106.627	3.05834	0.129072	1
277	ACO2	0.0507641	0.424158	0.733028	0.532343	0.842848	-1.18645	Control down vs 1-25D3	0.27965	0.738685	-1.35376	Control down vs NIST	0.327941	0.761582	-1.31306	1-25D3 down vs NIST+1-25D3	0.606679	0.868974	-1.15078	NIST down vs NIST+1-25D3	18.212	1.68992	1.0309	0.892512	0.321539	0.185584	2.59728	1
278	ACOT1	0.298607	0.566985	0.0599207	0.883026	1.00895	1.00895	Control up vs 1-25D3	0.737394	1.02057	1.02057	Control up vs NIST	0.280517	0.934633	-1.06994	1-25D3 down vs NIST+1-25D3	0.212274	0.92399	-1.08226	NIST down vs NIST+1-25D3	1.93664	0.109316	0.715786	0.03099	3.91128	0.112893	0.129885	1
279	ACOT11	0.349064	0.648797	2.11E-05	0.552172	0.954158	-1.04804	Control down vs 1-25D3	0.518354	1.0524	1.0524	Control up vs NIST	0.65462	1.03578	1.03578	1-25D3 up vs NIST+1-25D3	0.429558	0.939085	-1.06487	NIST down vs NIST+1-25D3	1.47052	1.58039	0.569787	0.0410854	44.7136	2.14943	0.21632	1
280	ACOT12	0.932567	0.733852	0.190978	0.41248	1.03685	1.03685	Control up vs 1-25D3	0.787342	1.01177	1.01177	Control up vs NIST	0.910189	1.0049	1.0049	1-25D3 up vs NIST+1-25D3	0.503184	1.02981	1.02981	NIST up vs NIST+1-25D3	0.00913593	0.000134992	0.434105	0.00961569	2.00121	0.0295519	0.0664518	1
281	ACOT2	0.351807	0.0838081	0.114901	0.01709	1.07236	1.07236	Control up vs 1-25D3	0.0701596	1.0504	1.0504	Control up vs NIST	0.399497	0.979049	-1.0214	1-25D3 down vs NIST+1-25D3	0.984115	0.99951	-1.00049	NIST down vs NIST+1-25D3	1.44919	0.00960663	3.06619	0.0219476	2.7783	0.0132579	0.0214738	1
282	ACOT4	0.188233	0.197212	0.00178344	0.695644	1.0286	1.0286	Control up vs 1-25D3	0.924697	0.993239	-1.00681	Control down vs NIST	0.0543017	0.856973	-1.1669	1-25D3 down vs NIST+1-25D3	0.121354	0.88748	-1.12679	NIST down vs NIST+1-25D3	3.8645	1.08654	1.91802	0.116664	13.8673	0.56232	0.182476	1
283	ACOT6	0.0912025	0.910607	0.678604	0.856303	0.99278	-1.00727	Control down vs 1-25D3	0.757322	0.987689	-1.01246	Control down vs NIST	0.59644	1.02157	1.02157	1-25D3 up vs NIST+1-25D3	0.512951	1.02684	1.02684	NIST up vs NIST+1-25D3	9.48851	0.0241805	0.175047	0.00330511	0.404911	0.0050968	0.0566436	1
284	ACOT7	0.20989	0.0011201	0.000151552	0.178224	0.932041	-1.07291	Control down vs 1-25D3	0.0582999	0.900785	-1.11014	Control down vs NIST	0.00126142	0.800538	-1.24916	1-25D3 down vs NIST+1-25D3	0.00357406	0.828316	-1.20727	NIST down vs NIST+1-25D3	3.32303	0.876105	13.473	0.390814	27.267	0.527293	0.0870216	1
285	ACOT8	0.0906802	0.0278245	0.104552	0.0316936	0.876959	-1.1403	Control down vs 1-25D3	0.0277631	0.873308	-1.14507	Control down vs NIST	0.284588	0.94289	-1.06057	1-25D3 down vs NIST+1-25D3	0.318023	0.946831	-1.05615	NIST down vs NIST+1-25D3	9.55152	0.31147	4.87839	0.162739	2.93257	0.065219	0.100078	1
286	ACOT9	0.0822364	0.472279	0.0664083	0.428657	0.930619	-1.07455	Control down vs 1-25D3	0.459331	0.935132	-1.06937	Control down vs NIST	0.430496	0.930895	-1.07424	1-25D3 down vs NIST+1-25D3	0.401163	0.926402	-1.07945	NIST down vs NIST+1-25D3	10.6815	1.24551	0.913569	0.0858777	3.72131	0.233208	0.282007	1
287	ACOX1	0.481602	0.00192146	9.43E-06	0.00709674	0.921255	-1.08548	Control down vs 1-25D3	0.000552559	0.883887	-1.13137	Control down vs NIST	0.163845	0.964761	-1.03653	1-25D3 down vs NIST+1-25D3	0.820366	1.00555	1.00555	NIST up vs NIST+1-25D3	0.734992	0.093187	11.5737	0.0809492	54.382	0.253573	0.0209826	1
288	ACOX2	0.420902	0.00572975	0.0653155	0.644638	0.979045	-1.0214	Control down vs 1-25D3	0.0203592	1.13286	1.13286	Control up vs NIST	0.00253832	1.20148	1.20148	1-25D3 up vs NIST+1-25D3	0.418471	1.03835	1.03835	NIST up vs NIST+1-25D3	1.00912	0.0310457	8.35693	0.205589	3.75168	0.0615301	0.0738031	1
289	ACOX3	0.385266	0.492587	0.28787	0.582714	0.953773	-1.04847	Control down vs 1-25D3	0.572105	1.0499	1.0499	Control up vs NIST	0.738976	0.971859	-1.02896	1-25D3 down vs NIST+1-25D3	0.167898	0.88288	-1.13266	NIST down vs NIST+1-25D3	1.21491	0.0500472	0.86787	0.0747622	1.4346	0.0823884	0.258433	1
290	ACOXL	0.527168	0.804105	0.520353	0.984972	0.999436	-1.00056	Control down vs 1-25D3	0.408145	0.975043	-1.0256	Control down vs NIST	0.735757	0.989911	-1.01019	1-25D3 down vs NIST+1-25D3	0.628984	1.01468	1.01468	NIST up vs NIST+1-25D3	0.575894	0.00143019	0.329833	0.0034953	0.703043	0.00496685	0.0317915	1
291	ACP1	0.189346	0.316341	0.211023	0.292644	0.819416	-1.22038	Control down vs 1-25D3	0.163404	0.763044	-1.31054	Control down vs NIST	0.447829	0.868127	-1.15191	1-25D3 down vs NIST+1-25D3	0.703018	0.932262	-1.07266	NIST down vs NIST+1-25D3	3.83362	0.941772	1.35843	0.538653	1.8586	0.491322	1.18958	1
292	ACP2	0.0266496	0.616347	0.630176	0.492197	0.90965	-1.09932	Control down vs 1-25D3	0.503898	0.912028	-1.09646	Control down vs NIST	0.529789	0.917194	-1.09028	1-25D3 down vs NIST+1-25D3	0.517721	0.914802	-1.09313	NIST down vs NIST+1-25D3	36.0307	1.27605	0.625515	0.136668	0.486279	0.070831	0.655466	1
293	ACP5	0.571841	0.0175328	0.00138845	0.0329958	0.771648	-1.29593	Control down vs 1-25D3	0.382438	1.09924	1.09924	Control up vs NIST	0.833024	1.02261	1.02261	1-25D3 up vs NIST+1-25D3	0.0105398	0.71786	-1.39303	NIST down vs NIST+1-25D3	0.44894	0.296	5.77425	0.76561	14.9181	1.31866	0.397771	1
294	ACP6	0.288623	0.00267277	1.46E-05	0.387926	1.04788	1.04788	Control up vs 1-25D3	0.00122867	1.2699	1.2699	Control up vs NIST	0.0114541	1.17725	1.17725	1-25D3 up vs NIST+1-25D3	0.587746	0.971434	-1.02941	NIST down vs NIST+1-25D3	2.04906	1.1098	10.5191	0.34917	48.9502	1.08323	0.0995817	1
295	ACPL2	0.37111	0.445484	2.11E-06	0.298326	1.06238	1.06238	Control up vs 1-25D3	0.575183	0.968626	-1.03239	Control down vs NIST	0.386346	0.951318	-1.05117	1-25D3 down vs NIST+1-25D3	0.45829	1.04339	1.04339	NIST up vs NIST+1-25D3	1.30854	1.27074	0.977203	0.0366727	77.6309	1.94223	0.112585	1
296	ACPP	0.491464	0.37505	0.406693	0.202754	0.952988	-1.04933	Control down vs 1-25D3	0.703299	1.01388	1.01388	Control up vs NIST	0.245286	1.04453	1.04453	1-25D3 up vs NIST+1-25D3	0.612905	0.981799	-1.01854	NIST down vs NIST+1-25D3	0.697632	0.00355347	1.16683	0.0179027	0.995943	0.0101872	0.0460293	1
297	ACPT	0.317797	0.422945	0.272559	0.17697	1.06134	1.06134	Control up vs 1-25D3	0.738143	1.01411	1.01411	Control up vs NIST	0.882586	0.993845	-1.00619	1-25D3 down vs NIST+1-25D3	0.358244	1.04013	1.04013	NIST up vs NIST+1-25D3	1.74112	0.0180377	1.03404	0.0213239	1.50711	0.0207197	0.0618656	1
298	ACR	0.761773	0.231577	0.178275	0.182269	1.05228	1.05228	Control up vs 1-25D3	0.063714	1.07737	1.07737	Control up vs NIST	0.757477	1.01129	1.01129	1-25D3 up vs NIST+1-25D3	0.734578	0.987744	-1.01241	NIST down vs NIST+1-25D3	0.120333	0.00130874	1.7227	0.0267477	2.10141	0.0217519	0.0465799	1
299	ACRBP	0.672952	0.552373	0.0665563	0.426997	0.971131	-1.02973	Control down vs 1-25D3	0.462511	0.973339	-1.02739	Control down vs NIST	0.526567	0.977071	-1.02347	1-25D3 down vs NIST+1-25D3	0.487915	0.974854	-1.02579	NIST down vs NIST+1-25D3	0.239542	0.00459633	0.743983	0.0115211	3.71724	0.038376	0.046457	1
300	ACRC	0.185899	0.910307	0.0894037	0.998577	0.999919	-1.00008	Control down vs 1-25D3	0.609763	0.977043	-1.0235	Control down vs NIST	0.631451	0.978429	-1.02205	1-25D3 down vs NIST+1-25D3	0.976381	1.00134	1.00134	NIST up vs NIST+1-25D3	3.93049	0.100868	0.175498	0.00422809	3.19564	0.0513261	0.0722758	1
301	ACRV1	0.609097	0.61179	0.392336	0.450038	1.01823	1.01823	Control up vs 1-25D3	0.893593	1.00315	1.00315	Control up vs NIST	0.203635	0.969124	-1.03186	1-25D3 down vs NIST+1-25D3	0.490507	0.98369	-1.01658	NIST down vs NIST+1-25D3	0.360731	0.000817434	0.633555	0.00414129	1.04001	0.00453209	0.0196098	1
302	ACSBG1	0.174545	0.157642	0.531327	0.283074	1.05078	1.05078	Control up vs 1-25D3	0.0542429	1.10075	1.10075	Control up vs NIST	0.304166	0.953819	-1.04842	1-25D3 down vs NIST+1-25D3	0.0590343	0.910522	-1.09827	NIST down vs NIST+1-25D3	4.277	0.0227587	2.20017	0.0517293	0.678967	0.0106424	0.0705345	1
303	ACSBG2	0.676813	0.752614	0.59574	0.415549	1.03662	1.03662	Control up vs 1-25D3	0.331679	1.04419	1.04419	Control up vs NIST	0.764585	0.987075	-1.01309	1-25D3 down vs NIST+1-25D3	0.641832	0.979924	-1.02049	NIST down vs NIST+1-25D3	0.233264	0.000946643	0.40574	0.0089988	0.548937	0.0081165	0.0665363	1
304	ACSF2	0.664163	5.23E-07	7.87E-07	0.337519	0.970257	-1.03065	Control down vs 1-25D3	6.01E-07	1.44513	1.44513	Control up vs NIST	2.84E-06	1.35866	1.35866	1-25D3 up vs NIST+1-25D3	0.0130768	0.912202	-1.09625	NIST down vs NIST+1-25D3	0.254249	0.0919142	88.9068	0.986425	97.7498	0.723026	0.0332852	1
305	ACSF3	0.275422	0.552219	0.209552	0.947275	0.998008	-1.002	Control down vs 1-25D3	0.377992	0.973169	-1.02757	Control down vs NIST	0.552337	1.01827	1.01827	1-25D3 up vs NIST+1-25D3	0.173908	1.04426	1.04426	NIST up vs NIST+1-25D3	2.21065	0.0147931	0.744285	0.00799666	1.86849	0.0133835	0.0322322	1
306	ACSL1	0.088443	0.375501	0.0123126	0.500682	1.07937	1.07937	Control up vs 1-25D3	0.347729	0.897763	-1.11388	Control down vs NIST	0.874183	0.982421	-1.01789	1-25D3 down vs NIST+1-25D3	0.160535	1.18115	1.18115	NIST up vs NIST+1-25D3	9.82984	3.61565	1.16549	0.172494	7.45581	0.735646	0.444004	1
307	ACSL3	0.00203384	0.38416	0.984093	0.250416	1.09658	1.09658	Control up vs 1-25D3	0.595396	0.959532	-1.04217	Control down vs NIST	0.238006	0.909507	-1.0995	1-25D3 down vs NIST+1-25D3	0.618947	1.03941	1.03941	NIST up vs NIST+1-25D3	490.181	0.184591	1.14016	0.0801879	0.0160632	0.000753153	0.210991	1
308	ACSL4	0.607598	0.24146	0.000298604	0.949609	1.00401	1.00401	Control up vs 1-25D3	0.294841	1.07095	1.07095	Control up vs NIST	0.097956	1.1205	1.1205	1-25D3 up vs NIST+1-25D3	0.444975	1.05046	1.05046	NIST up vs NIST+1-25D3	0.364008	0.131348	1.67278	0.0793424	22.8228	0.721677	0.142294	1
309	ACSL5	0.821815	0.0414771	0.000944045	0.181748	1.03288	1.03288	Control up vs 1-25D3	0.105704	0.960604	-1.04101	Control down vs NIST	0.0242802	0.941372	-1.06228	1-25D3 down vs NIST+1-25D3	0.600637	1.0122	1.0122	NIST up vs NIST+1-25D3	0.0655823	0.002272	4.17273	0.0260369	16.6561	0.069287	0.0187193	1
310	ACSL6	0.180595	0.501036	0.858727	0.621023	1.00847	1.00847	Control up vs 1-25D3	0.91945	0.998287	-1.00172	Control down vs NIST	0.152498	0.974567	-1.0261	1-25D3 down vs NIST+1-25D3	0.368355	0.984511	-1.01573	NIST down vs NIST+1-25D3	4.08688	0.000716026	0.849442	0.0028821	0.154911	0.000350403	0.0101788	1
311	ACSM1	0.313285	0.452045	0.156551	0.211946	1.04197	1.04197	Control up vs 1-25D3	0.869941	1.00517	1.00517	Control up vs NIST	0.157415	0.953905	-1.04832	1-25D3 down vs NIST+1-25D3	0.7221	0.988833	-1.01129	NIST down vs NIST+1-25D3	1.78485	0.0159651	0.961247	0.0112403	2.29482	0.0178896	0.0350803	1
312	ACSM2A	0.452061	0.0665939	0.832447	0.0113601	0.890961	-1.12238	Control down vs 1-25D3	0.143474	0.943306	-1.0601	Control down vs NIST	0.0864103	1.07261	1.07261	1-25D3 up vs NIST+1-25D3	0.72933	1.01309	1.01309	NIST up vs NIST+1-25D3	0.858113	0.000886722	3.41007	0.0564786	0.187173	0.00206668	0.0496869	1
313	ACSM2B	0.630318	0.0731136	0.778083	0.902501	0.998013	-1.00199	Control down vs 1-25D3	0.23677	1.02021	1.02021	Control up vs NIST	0.0231507	1.04408	1.04408	1-25D3 up vs NIST+1-25D3	0.213594	1.02136	1.02136	NIST up vs NIST+1-25D3	0.316597	8.48E-05	3.26839	0.0101748	0.25805	0.000535557	0.0093393	1
314	ACSM3	0.166901	0.206848	0.527322	0.43698	0.982934	-1.01736	Control down vs 1-25D3	0.184148	1.03091	1.03091	Control up vs NIST	0.16206	1.03276	1.03276	1-25D3 up vs NIST+1-25D3	0.484682	0.984696	-1.01554	NIST down vs NIST+1-25D3	4.5371	0.00581638	1.85942	0.0103989	0.687682	0.00256392	0.0167776	1
315	ACSM4	0.772857	0.433478	0.439186	0.460829	0.970451	-1.03045	Control down vs 1-25D3	0.362855	1.03802	1.03802	Control up vs NIST	0.492076	1.02828	1.02828	1-25D3 up vs NIST+1-25D3	0.337643	0.961336	-1.04022	NIST down vs NIST+1-25D3	0.108801	0.000619907	1.00708	0.0190658	0.902864	0.0113952	0.0567954	1
316	ACSM5	0.0120071	0.268221	0.94322	0.59664	1.01403	1.01403	Control up vs 1-25D3	0.132771	1.04286	1.04286	Control up vs NIST	0.384613	0.977065	-1.02347	1-25D3 down vs NIST+1-25D3	0.0743554	0.950054	-1.05257	NIST down vs NIST+1-25D3	81.7868	0.0129126	1.54882	0.0124681	0.0588368	0.000315762	0.0241503	1
317	ACSS1	0.596262	0.910998	0.162935	0.657172	0.963261	-1.03814	Control down vs 1-25D3	0.838605	1.01725	1.01725	Control up vs NIST	0.583604	1.04746	1.04746	1-25D3 up vs NIST+1-25D3	0.922471	0.99187	-1.0082	NIST down vs NIST+1-25D3	0.3895	0.0241048	0.174462	0.0144941	2.23473	0.123773	0.249238	1
318	ACSS2	0.426314	0.561334	0.047841	0.833566	1.02914	1.02914	Control up vs 1-25D3	0.354993	0.878564	-1.13822	Control down vs NIST	0.306195	0.865855	-1.15493	1-25D3 down vs NIST+1-25D3	0.917471	1.01425	1.01425	NIST up vs NIST+1-25D3	0.981138	0.31268	0.726605	0.159962	4.34281	0.637381	0.660452	1
319	ACSS3	0.795105	0.774835	0.662958	0.477994	1.0416	1.0416	Control up vs 1-25D3	0.332819	1.05796	1.05796	Control up vs NIST	0.901605	0.993024	-1.00703	1-25D3 down vs NIST+1-25D3	0.691165	0.977664	-1.02285	NIST down vs NIST+1-25D3	0.0876438	0.000475928	0.372681	0.014106	0.430402	0.0108605	0.11355	1
320	ACTA1	0.839635	0.172681	0.66498	0.0704374	1.09234	1.09234	Control up vs 1-25D3	0.40698	1.03816	1.03816	Control up vs NIST	0.937994	1.00345	1.00345	1-25D3 up vs NIST+1-25D3	0.238781	1.05582	1.05582	NIST up vs NIST+1-25D3	0.0527915	0.000173952	2.08393	0.0482362	0.427067	0.00659014	0.0694404	1
321	ACTA2	0.243059	0.130513	0.000348159	0.89107	1.0094	1.0094	Control up vs 1-25D3	0.042639	1.1696	1.1696	Control up vs NIST	0.273351	1.08054	1.08054	1-25D3 up vs NIST+1-25D3	0.320233	0.932535	-1.07235	NIST down vs NIST+1-25D3	2.68339	1.07877	2.44769	0.134759	21.9062	0.804036	0.165166	1
322	ACTB	0.0317813	0.387347	0.814797	0.882229	1.00856	1.00856	Control up vs 1-25D3	0.85579	0.98959	-1.01052	Control down vs NIST	0.134987	0.912215	-1.09623	1-25D3 down vs NIST+1-25D3	0.225033	0.929705	-1.07561	NIST down vs NIST+1-25D3	29.9732	0.0818547	1.131	0.0442189	0.209549	0.00546186	0.117292	1
323	ACTBL2	0.523225	0.420352	0.000564574	0.664598	0.990128	-1.00997	Control down vs 1-25D3	0.454482	1.01745	1.01745	Control up vs NIST	0.653255	0.989769	-1.01034	1-25D3 down vs NIST+1-25D3	0.124419	0.963186	-1.03822	NIST down vs NIST+1-25D3	0.588376	0.023062	1.04079	0.00636873	19.2166	0.0783922	0.0183573	1
324	ACTC1	0.128067	0.822897	0.905679	0.37668	1.02502	1.02502	Control up vs 1-25D3	0.619815	1.01375	1.01375	Control up vs NIST	0.555782	0.983871	-1.01639	1-25D3 down vs NIST+1-25D3	0.849231	0.994814	-1.00521	NIST down vs NIST+1-25D3	6.34262	0.00186797	0.302615	0.00266921	0.100169	0.000589022	0.0264614	1
325	ACTG1	0.633439	0.32369	0.232767	0.118771	0.954236	-1.04796	Control down vs 1-25D3	0.117717	0.954088	-1.04812	Control down vs NIST	0.508152	1.0189	1.0189	1-25D3 up vs NIST+1-25D3	0.50475	1.01906	1.01906	NIST up vs NIST+1-25D3	0.310447	0.00164229	1.33231	0.0122822	1.72152	0.0105802	0.0276562	1
326	ACTG2	0.388009	0.0491732	8.66E-06	0.909737	1.00494	1.00494	Control up vs 1-25D3	0.0303766	1.11455	1.11455	Control up vs NIST	0.0506679	1.09994	1.09994	1-25D3 up vs NIST+1-25D3	0.849298	0.99177	-1.0083	NIST down vs NIST+1-25D3	1.19761	0.494139	3.88973	0.086751	55.5009	0.825209	0.0669078	1
327	ACTL6A	0.257681	0.698198	0.17973	0.501405	0.946287	-1.05676	Control down vs 1-25D3	0.258702	0.909337	-1.0997	Control down vs NIST	0.977859	1.00225	1.00225	1-25D3 up vs NIST+1-25D3	0.606412	1.04298	1.04298	NIST up vs NIST+1-25D3	2.45471	0.13268	0.489404	0.0379796	2.0895	0.108102	0.232811	1
328	ACTL6B	0.419701	0.434173	0.0956838	0.419098	0.969113	-1.03187	Control down vs 1-25D3	0.730972	0.986943	-1.01323	Control down vs NIST	0.126752	1.06433	1.06433	1-25D3 up vs NIST+1-25D3	0.264277	1.0451	1.0451	NIST up vs NIST+1-25D3	1.01544	0.0178773	1.00532	0.0172372	3.08041	0.035211	0.0514377	1
329	ACTL7A	0.517582	0.107549	0.104388	0.180315	1.05245	1.05245	Control up vs 1-25D3	0.534532	1.02299	1.02299	Control up vs NIST	0.243029	1.04496	1.04496	1-25D3 up vs NIST+1-25D3	0.0699165	1.07505	1.07505	NIST up vs NIST+1-25D3	0.606634	0.00918233	2.71112	0.0419434	2.93516	0.030273	0.0464126	1
330	ACTL7B	0.633175	0.2276	0.00941305	0.240009	0.974229	-1.02645	Control down vs 1-25D3	0.371613	1.01971	1.01971	Control up vs NIST	0.134457	1.03472	1.03472	1-25D3 up vs NIST+1-25D3	0.593212	0.988573	-1.01156	NIST down vs NIST+1-25D3	0.310965	0.00456626	1.74349	0.0093768	8.19097	0.0293683	0.0161345	1
331	ACTL8	0.552189	0.73325	0.40358	0.899686	0.993091	-1.00696	Control down vs 1-25D3	0.879016	1.00841	1.00841	Control up vs NIST	0.324788	1.05728	1.05728	1-25D3 up vs NIST+1-25D3	0.469377	1.04121	1.04121	NIST up vs NIST+1-25D3	0.501671	0.00600313	0.435023	0.0155339	1.00533	0.0239325	0.107125	1
332	ACTN1	0.612484	0.0186968	7.45E-05	0.777023	0.983449	-1.01683	Control down vs 1-25D3	0.0822466	1.11832	1.11832	Control up vs NIST	0.00622158	1.22505	1.22505	1-25D3 up vs NIST+1-25D3	0.225202	1.07731	1.07731	NIST up vs NIST+1-25D3	0.353407	0.157306	5.64414	0.230506	32.6969	0.890223	0.12252	1
333	ACTN2	0.327881	0.204559	0.876122	0.320317	0.969598	-1.03136	Control down vs 1-25D3	0.604976	0.984391	-1.01586	Control down vs NIST	0.0504199	1.0685	1.0685	1-25D3 up vs NIST+1-25D3	0.11563	1.05244	1.05244	NIST up vs NIST+1-25D3	1.64793	0.000793313	1.87305	0.020155	0.134212	0.000962797	0.0322817	1
334	ACTN3	0.791277	0.208807	0.476242	0.691867	0.984449	-1.0158	Control down vs 1-25D3	0.0914218	0.930209	-1.07503	Control down vs NIST	0.517745	1.02611	1.02611	1-25D3 up vs NIST+1-25D3	0.059719	1.08594	1.08594	NIST up vs NIST+1-25D3	0.0910997	0.000448397	1.8479	0.0338339	0.806478	0.00984409	0.0549282	1
335	ACTN4	0.252734	0.279575	0.00296752	0.38162	0.90798	-1.10135	Control down vs 1-25D3	0.733986	1.03747	1.03747	Control up vs NIST	0.543659	0.935917	-1.06847	1-25D3 down vs NIST+1-25D3	0.0896627	0.819101	-1.22085	NIST down vs NIST+1-25D3	2.52905	1.37986	1.50051	0.206353	11.9022	1.09121	0.412565	1
336	ACTR10	0.415477	0.0595826	0.00215114	0.179921	0.937829	-1.06629	Control down vs 1-25D3	0.0346683	0.896074	-1.11598	Control down vs NIST	0.145597	0.932086	-1.07286	1-25D3 down vs NIST+1-25D3	0.588206	0.975519	-1.02509	NIST down vs NIST+1-25D3	1.03798	0.110463	3.58248	0.0871909	13.1178	0.212843	0.0730144	1
337	ACTR1A	0.671758	0.095547	1.48E-05	0.388329	1.07128	1.07128	Control up vs 1-25D3	0.110548	1.1439	1.1439	Control up vs NIST	0.0898366	1.1553	1.1553	1-25D3 up vs NIST+1-25D3	0.32678	1.08196	1.08196	NIST up vs NIST+1-25D3	0.241506	0.282734	2.87732	0.207353	48.7358	2.34142	0.216194	1
338	ACTR1B	0.682668	0.380616	0.404139	0.387232	0.925232	-1.08081	Control down vs 1-25D3	0.381617	1.08185	1.08185	Control up vs NIST	0.535437	1.05665	1.05665	1-25D3 up vs NIST+1-25D3	0.266663	0.90368	-1.10659	NIST down vs NIST+1-25D3	0.223951	0.00684395	1.15045	0.105091	1.00364	0.0611202	0.274043	1
339	ACTR2	0.667012	0.894602	0.00337863	0.688665	0.957048	-1.04488	Control down vs 1-25D3	0.923375	1.01055	1.01055	Control up vs NIST	0.892787	0.985401	-1.01482	1-25D3 down vs NIST+1-25D3	0.531059	0.933232	-1.07155	NIST down vs NIST+1-25D3	0.249417	0.133612	0.198803	0.0279374	11.4361	1.07139	0.421584	1
340	ACTR3	0.521127	0.866826	0.216013	0.583847	1.06509	1.06509	Control up vs 1-25D3	0.910596	0.987264	-1.0129	Control down vs NIST	0.946697	0.992399	-1.00766	1-25D3 down vs NIST+1-25D3	0.553871	1.07063	1.07063	NIST up vs NIST+1-25D3	0.595109	0.0557172	0.239263	0.0368103	1.82566	0.18725	0.461547	1
341	ACTR3B	0.424688	0.656456	0.538219	0.753015	1.00592	1.00592	Control up vs 1-25D3	0.881498	1.00279	1.00279	Control up vs NIST	0.413964	1.0157	1.0157	1-25D3 up vs NIST+1-25D3	0.330987	1.01887	1.01887	NIST up vs NIST+1-25D3	0.989462	0.000905112	0.556995	0.00230147	0.664157	0.0018295	0.0123958	1
342	ACTR5	0.337477	0.689048	0.14051	0.344729	1.07297	1.07297	Control up vs 1-25D3	0.722758	1.02619	1.02619	Control up vs NIST	0.975849	1.0022	1.0022	1-25D3 up vs NIST+1-25D3	0.524422	1.04788	1.04788	NIST up vs NIST+1-25D3	1.56466	0.0799236	0.503934	0.0313914	2.46003	0.102161	0.186878	1
343	ACTR6	0.519312	0.596447	0.101968	0.413532	1.10601	1.10601	Control up vs 1-25D3	0.911798	0.986699	-1.01348	Control down vs NIST	0.887303	1.01728	1.01728	1-25D3 up vs NIST+1-25D3	0.292927	1.14029	1.14029	NIST up vs NIST+1-25D3	0.600986	0.102779	0.661042	0.114038	2.97401	0.342036	0.517537	1
344	ACTR8	0.378943	0.418248	0.00516934	0.978777	0.998082	-1.00192	Control down vs 1-25D3	0.483305	1.05267	1.05267	Control up vs NIST	0.161238	1.11312	1.11312	1-25D3 up vs NIST+1-25D3	0.462162	1.0554	1.0554	NIST up vs NIST+1-25D3	1.2558	0.257629	1.04631	0.0644016	9.999	0.410301	0.184654	1
345	ACTRT1	0.302913	0.937355	0.529803	0.855195	1.0156	1.0156	Control up vs 1-25D3	0.991626	1.00089	1.00089	Control up vs NIST	0.722478	1.03066	1.03066	1-25D3 up vs NIST+1-25D3	0.599994	1.0458	1.0458	NIST up vs NIST+1-25D3	1.89052	0.0364563	0.133939	0.0113568	0.682275	0.0385674	0.254374	1
346	ACTRT2	0.401407	0.150632	0.204343	0.0503311	1.07182	1.07182	Control up vs 1-25D3	0.452563	1.02441	1.02441	Control up vs NIST	0.0509731	0.933218	-1.07156	1-25D3 down vs NIST+1-25D3	0.456899	0.976408	-1.02416	NIST down vs NIST+1-25D3	1.11679	0.00835065	2.25895	0.0266111	1.90422	0.0149548	0.0353408	1
347	ACVR1	0.267604	0.489722	0.0777032	0.395098	1.08814	1.08814	Control up vs 1-25D3	0.198753	1.14022	1.14022	Control up vs NIST	0.613694	1.0507	1.0507	1-25D3 up vs NIST+1-25D3	0.977781	1.00271	1.00271	NIST up vs NIST+1-25D3	2.3141	0.29645	0.874194	0.0976854	3.43929	0.256212	0.33523	1
348	ACVR1B	0.291918	0.947748	0.00222212	0.783382	1.0165	1.0165	Control up vs 1-25D3	0.960219	0.997042	-1.00297	Control down vs NIST	0.862271	1.01036	1.01036	1-25D3 up vs NIST+1-25D3	0.620261	1.03008	1.03008	NIST up vs NIST+1-25D3	2.01108	0.362815	0.11719	0.00488222	12.9912	0.360817	0.124983	1
349	ACVR1C	0.457231	0.884189	0.726108	0.593306	0.97349	-1.02723	Control down vs 1-25D3	0.506469	0.966982	-1.03415	Control down vs NIST	0.901509	0.993842	-1.0062	1-25D3 down vs NIST+1-25D3	0.99151	1.00053	1.00053	NIST up vs NIST+1-25D3	0.835264	0.00271616	0.214055	0.00629526	0.331713	0.00650371	0.0882289	1
350	ACVR2A	0.36739	0.59833	0.0255799	0.344486	1.11601	1.11601	Control up vs 1-25D3	0.404441	1.10102	1.10102	Control up vs NIST	0.733134	1.03945	1.03945	1-25D3 up vs NIST+1-25D3	0.646322	1.05361	1.05361	NIST up vs NIST+1-25D3	1.33442	0.380705	0.657634	0.0993967	5.66278	0.570593	0.453429	1
351	ACVR2B	0.605014	0.829139	0.097852	0.834459	0.993857	-1.00618	Control down vs 1-25D3	0.522397	1.01925	1.01925	Control up vs NIST	0.840692	1.00594	1.00594	1-25D3 up vs NIST+1-25D3	0.517387	0.980886	-1.01949	NIST down vs NIST+1-25D3	0.369708	0.0038421	0.293606	0.00300835	3.04276	0.0207845	0.0307386	1
352	ACVRL1	0.350798	0.0275255	0.00367537	0.0151417	1.07007	1.07007	Control up vs 1-25D3	0.0902806	1.04388	1.04388	Control up vs NIST	0.00950049	0.928412	-1.07711	1-25D3 down vs NIST+1-25D3	0.056548	0.951711	-1.05074	NIST down vs NIST+1-25D3	1.457	0.0346136	4.89834	0.0313361	11.1407	0.0475136	0.0191919	1
353	ACY1	0.107675	0.201995	0.754121	0.651513	0.90928	-1.09977	Control down vs 1-25D3	0.158856	0.731423	-1.3672	Control down vs NIST	0.131741	0.713547	-1.40145	1-25D3 down vs NIST+1-25D3	0.570564	0.887057	-1.12732	NIST down vs NIST+1-25D3	7.81562	0.392742	1.88852	0.977549	0.291238	0.100502	1.55288	1
354	ACY3	0.879586	0.738685	0.311334	0.680649	0.982177	-1.01815	Control down vs 1-25D3	0.330487	0.957429	-1.04446	Control down vs NIST	0.673868	0.981775	-1.01856	1-25D3 down vs NIST+1-25D3	0.869905	1.00715	1.00715	NIST up vs NIST+1-25D3	0.0294258	0.000291859	0.426753	0.00953213	1.33215	0.019837	0.0670092	1
355	ACYP1	0.395991	0.166031	0.489089	0.710399	1.02256	1.02256	Control up vs 1-25D3	0.572797	1.03465	1.03465	Control up vs NIST	0.0832998	1.12002	1.12002	1-25D3 up vs NIST+1-25D3	0.114835	1.10694	1.10694	NIST up vs NIST+1-25D3	1.14875	0.0125563	2.13378	0.0902616	0.775181	0.0218608	0.126904	1
356	ACYP2	0.920912	0.0422814	0.00533497	0.439477	0.935515	-1.06893	Control down vs 1-25D3	0.0336522	0.813551	-1.22918	Control down vs NIST	0.0488019	0.8289	-1.20642	1-25D3 down vs NIST+1-25D3	0.574837	0.953165	-1.04914	NIST down vs NIST+1-25D3	0.0125885	0.00352282	4.14029	0.351181	9.89774	0.559687	0.254461	1
357	ADA	0.554225	0.784142	0.000432044	0.386962	1.0625	1.0625	Control up vs 1-25D3	0.431802	1.05641	1.05641	Control up vs NIST	0.597707	0.964186	-1.03714	1-25D3 down vs NIST+1-25D3	0.655918	0.969745	-1.0312	NIST down vs NIST+1-25D3	0.495992	0.189743	0.358982	0.0199323	20.6694	0.765106	0.166574	1
358	ADAD1	0.484686	0.675189	0.357906	0.880605	0.994519	-1.00551	Control down vs 1-25D3	0.349349	1.03574	1.03574	Control up vs NIST	0.800283	1.00931	1.00931	1-25D3 up vs NIST+1-25D3	0.401166	0.969144	-1.03184	NIST down vs NIST+1-25D3	0.723121	0.00439595	0.526238	0.00831467	1.15425	0.0121583	0.0474006	1
359	ADAD2	0.160028	0.227284	0.674396	0.0841568	0.930508	-1.07468	Control down vs 1-25D3	0.209962	0.95114	-1.05137	Control down vs NIST	0.111174	1.06773	1.06773	1-25D3 up vs NIST+1-25D3	0.270094	1.04457	1.04457	NIST up vs NIST+1-25D3	4.79239	0.0113071	1.74516	0.0300043	0.411694	0.00471879	0.0515785	1
360	ADAL	0.607543	0.0268629	0.0188134	0.0189765	0.926684	-1.07912	Control down vs 1-25D3	0.174037	0.96138	-1.04017	Control down vs NIST	0.00650179	1.09852	1.09852	1-25D3 up vs NIST+1-25D3	0.0606487	1.05887	1.05887	NIST up vs NIST+1-25D3	0.364129	0.00688624	4.9435	0.0439543	6.38088	0.037823	0.026674	1
361	ADAM10	0.648372	0.195376	0.0177961	0.37596	0.939036	-1.06492	Control down vs 1-25D3	0.0643254	0.867333	-1.15296	Control down vs NIST	0.333399	0.933298	-1.07147	1-25D3 down vs NIST+1-25D3	0.881001	1.01046	1.01046	NIST up vs NIST+1-25D3	0.282174	0.0349089	1.92957	0.109903	6.51614	0.247429	0.170873	1
362	ADAM11	0.228381	0.677074	0.44391	0.935287	0.994587	-1.00544	Control down vs 1-25D3	0.355694	1.06533	1.06533	Control up vs NIST	0.979692	1.0017	1.0017	1-25D3 up vs NIST+1-25D3	0.329484	0.935181	-1.06931	NIST down vs NIST+1-25D3	2.9431	0.0460767	0.523182	0.0276086	0.890033	0.0313117	0.158312	1
363	ADAM12	0.141584	0.281387	0.301396	0.435849	0.980053	-1.02035	Control down vs 1-25D3	0.990947	0.999712	-1.00029	Control down vs NIST	0.0661828	1.053	1.053	1-25D3 up vs NIST+1-25D3	0.230477	1.03229	1.03229	NIST up vs NIST+1-25D3	5.60101	0.0195618	1.49301	0.0113823	1.37435	0.00698508	0.0228711	1
364	ADAM15	0.437455	0.733388	0.499537	0.686951	1.01833	1.01833	Control up vs 1-25D3	0.407654	1.03864	1.03864	Control up vs NIST	0.552326	1.02731	1.02731	1-25D3 up vs NIST+1-25D3	0.872558	1.00723	1.00723	NIST up vs NIST+1-25D3	0.92593	0.00551005	0.434811	0.0103436	0.750462	0.0119017	0.071366	1
365	ADAM17	0.273466	0.677637	0.186112	0.449916	1.10558	1.10558	Control up vs 1-25D3	0.952929	1.00774	1.00774	Control up vs NIST	0.248495	0.854886	-1.16975	1-25D3 down vs NIST+1-25D3	0.625883	0.93788	-1.06623	NIST down vs NIST+1-25D3	2.23595	0.30637	0.522271	0.10531	2.0386	0.27404	0.604916	1
366	ADAM18	0.944806	0.330297	0.157377	0.203707	1.0358	1.0358	Control up vs 1-25D3	0.238092	1.03297	1.03297	Control up vs NIST	0.601341	1.01399	1.01399	1-25D3 up vs NIST+1-25D3	0.532937	1.01678	1.01678	NIST up vs NIST+1-25D3	0.00611136	3.83E-05	1.3094	0.0107718	2.28688	0.012542	0.0246794	1
367	ADAM19	0.485103	0.677453	2.17E-06	0.302874	1.15756	1.15756	Control up vs 1-25D3	0.412712	1.12186	1.12186	Control up vs NIST	0.969391	0.994732	-1.0053	1-25D3 down vs NIST+1-25D3	0.850118	1.02638	1.02638	NIST up vs NIST+1-25D3	0.721529	4.15124	0.52257	0.116989	77.098	11.5068	0.671619	1
368	ADAM2	0.56925	0.934023	0.00952827	0.852998	1.00472	1.00472	Control up vs 1-25D3	0.686074	0.98975	-1.01036	Control down vs NIST	0.69218	0.989961	-1.01014	1-25D3 down vs NIST+1-25D3	0.84643	1.00493	1.00493	NIST up vs NIST+1-25D3	0.455632	0.00942057	0.139195	0.00105851	8.1567	0.0413516	0.0228134	1
369	ADAM20	0.765418	0.515435	0.200491	0.773055	0.988212	-1.01193	Control down vs 1-25D3	0.175287	0.942986	-1.06046	Control down vs NIST	0.666414	0.982378	-1.01794	1-25D3 down vs NIST+1-25D3	0.484825	1.02949	1.02949	NIST up vs NIST+1-25D3	0.116466	0.00149062	0.818776	0.0162776	1.93135	0.0255975	0.0596413	1
370	ADAM21	0.746056	0.311794	0.000155934	0.0854197	1.071	1.071	Control up vs 1-25D3	0.228847	1.04691	1.04691	Control up vs NIST	0.664882	0.984227	-1.01603	1-25D3 down vs NIST+1-25D3	0.851279	1.00687	1.00687	NIST up vs NIST+1-25D3	0.137866	0.019581	1.37494	0.0216447	27.0665	0.284058	0.0472268	1
371	ADAM21P	0.397706	0.856614	0.200302	0.576706	0.974983	-1.02566	Control down vs 1-25D3	0.593092	0.976056	-1.02453	Control down vs NIST	0.793225	0.988256	-1.01188	1-25D3 down vs NIST+1-25D3	0.774544	0.987169	-1.013	NIST down vs NIST+1-25D3	1.13853	0.0175304	0.254008	0.00607087	1.93271	0.0307948	0.0717009	1
372	ADAM22	0.63683	0.384055	0.317959	0.511258	1.01428	1.01428	Control up vs 1-25D3	0.281402	0.976522	-1.02404	Control down vs NIST	0.403835	0.982002	-1.01833	1-25D3 down vs NIST+1-25D3	0.365081	1.01997	1.01997	NIST up vs NIST+1-25D3	0.303863	0.000709572	1.14046	0.0061226	1.30493	0.00467035	0.0161055	1
373	ADAM23	0.302838	0.260364	0.0281101	0.165173	0.936638	-1.06765	Control down vs 1-25D3	0.0634552	0.912389	-1.09602	Control down vs NIST	0.754715	1.01406	1.01406	1-25D3 up vs NIST+1-25D3	0.377891	1.04101	1.04101	NIST up vs NIST+1-25D3	1.89131	0.080598	1.58366	0.0371355	5.45198	0.0852297	0.0703476	1
374	ADAM28	0.186991	0.49598	0.00674909	0.288709	1.03374	1.03374	Control up vs 1-25D3	0.524557	1.01967	1.01967	Control up vs NIST	0.178046	0.957914	-1.04394	1-25D3 down vs NIST+1-25D3	0.345513	0.971127	-1.02973	NIST down vs NIST+1-25D3	3.89941	0.128861	0.86043	0.00930762	9.16478	0.0660927	0.0324522	1
375	ADAM29	0.788786	0.384705	0.326737	0.191307	1.08079	1.08079	Control up vs 1-25D3	0.283985	1.06465	1.06465	Control up vs NIST	0.755682	1.0178	1.0178	1-25D3 up vs NIST+1-25D3	0.566861	1.03322	1.03322	NIST up vs NIST+1-25D3	0.0933889	0.0014925	1.13859	0.0429868	1.2699	0.0319631	0.113264	1
376	ADAM30	0.174699	0.666378	0.568021	0.274325	1.0548	1.0548	Control up vs 1-25D3	0.334264	1.04787	1.04787	Control up vs NIST	0.733512	0.984033	-1.01623	1-25D3 down vs NIST+1-25D3	0.840345	0.990542	-1.00955	NIST down vs NIST+1-25D3	4.272	0.0225118	0.540614	0.0141808	0.602678	0.0105392	0.078693	1
377	ADAM32	0.554989	0.723533	0.00327425	0.499703	1.01606	1.01606	Control up vs 1-25D3	0.740786	0.9923	-1.00776	Control down vs NIST	0.361497	0.978455	-1.02202	1-25D3 down vs NIST+1-25D3	0.935605	1.00188	1.00188	NIST up vs NIST+1-25D3	0.493874	0.0121858	0.449907	0.00288397	11.5476	0.0493478	0.0192304	1
378	ADAM33	0.377342	0.894759	0.370541	0.477529	1.02289	1.02289	Control up vs 1-25D3	0.80352	1.00785	1.00785	Control up vs NIST	0.793694	0.991808	-1.00826	1-25D3 down vs NIST+1-25D3	0.834229	1.0066	1.0066	NIST up vs NIST+1-25D3	1.26639	0.00545897	0.198571	0.00231173	1.11082	0.00862132	0.0349254	1
379	ADAM3A	0.951002	0.690047	0.662795	0.87454	0.995585	-1.00443	Control down vs 1-25D3	0.944808	1.00194	1.00194	Control up vs NIST	0.41681	0.977088	-1.02345	1-25D3 down vs NIST+1-25D3	0.306261	0.97089	-1.02998	NIST down vs NIST+1-25D3	0.00481324	6.40E-06	0.502341	0.00465339	0.430672	0.00265966	0.0277902	1
380	ADAM5	0.565227	0.669675	0.0548647	0.285617	0.968856	-1.03215	Control down vs 1-25D3	0.683114	0.988315	-1.01182	Control down vs NIST	0.318987	1.02984	1.02984	1-25D3 up vs NIST+1-25D3	0.740652	1.00956	1.00956	NIST up vs NIST+1-25D3	0.466175	0.00614686	0.535216	0.00519209	4.07768	0.0263715	0.0291028	1
381	ADAM5P	0.531842	0.334379	0.725298	0.254471	0.940138	-1.06367	Control down vs 1-25D3	0.181127	0.929128	-1.07628	Control down vs NIST	0.526414	0.967134	-1.03398	1-25D3 down vs NIST+1-25D3	0.679639	0.978595	-1.02187	NIST down vs NIST+1-25D3	0.561383	0.00200076	1.29552	0.0416073	0.332912	0.00712796	0.0963492	1
382	ADAM6	0.193726	0.0221281	0.594145	0.725479	1.00732	1.00732	Control up vs 1-25D3	0.0536477	1.04571	1.04571	Control up vs NIST	0.0124335	1.06474	1.06474	1-25D3 up vs NIST+1-25D3	0.240218	1.02565	1.02565	NIST up vs NIST+1-25D3	3.71556	0.00346369	5.31152	0.0269128	0.551946	0.00186442	0.0152006	1
383	ADAM7	0.648749	0.807476	0.328266	0.997452	1.00013	1.00013	Control up vs 1-25D3	0.489377	0.971908	-1.0289	Control down vs NIST	0.854368	1.0075	1.0075	1-25D3 up vs NIST+1-25D3	0.385099	1.03675	1.03675	NIST up vs NIST+1-25D3	0.281484	0.00231488	0.324937	0.00634274	1.26392	0.0164477	0.0585597	1
384	ADAM8	0.674517	6.31E-05	0.000175105	0.910766	0.985102	-1.01512	Control down vs 1-25D3	0.000302159	0.47733	-2.09499	Control down vs NIST	5.14E-05	0.392062	-2.55062	1-25D3 down vs NIST+1-25D3	0.138295	0.809129	-1.2359	NIST down vs NIST+1-25D3	0.236985	0.439343	28.491	6.03337	26.2635	3.70778	0.635293	1
385	ADAM9	0.419774	0.377919	0.015719	0.389377	0.8814	-1.13456	Control down vs 1-25D3	0.336734	0.867922	-1.15218	Control down vs NIST	0.364012	0.875059	-1.14278	1-25D3 down vs NIST+1-25D3	0.419646	0.888648	-1.1253	NIST down vs NIST+1-25D3	1.01505	0.561909	1.15835	0.281895	6.82418	1.10715	0.730078	1
386	ADAMDEC1	0.978724	0.433977	0.168632	0.781913	1.00911	1.00911	Control up vs 1-25D3	0.151279	1.05113	1.05113	Control up vs NIST	0.489172	1.02319	1.02319	1-25D3 up vs NIST+1-25D3	0.587912	0.982292	-1.01803	NIST down vs NIST+1-25D3	0.000905705	8.32E-06	1.00582	0.0126996	2.1835	0.0183794	0.0378783	1
387	ADAMTS1	0.691852	0.973576	2.25E-05	0.780918	1.0443	1.0443	Control up vs 1-25D3	0.99086	1.00178	1.00178	Control up vs NIST	0.934821	1.0128	1.0128	1-25D3 up vs NIST+1-25D3	0.727943	1.05579	1.05579	NIST up vs NIST+1-25D3	0.209835	0.8806	0.0718461	0.0205306	44.058	8.39326	0.857272	1
388	ADAMTS10	0.438237	0.35517	0.226475	0.671819	1.01644	1.01644	Control up vs 1-25D3	0.133979	1.06325	1.06325	Control up vs NIST	0.65611	0.982999	-1.0173	1-25D3 down vs NIST+1-25D3	0.129351	0.939719	-1.06415	NIST down vs NIST+1-25D3	0.922171	0.00936726	1.22764	0.0212617	1.75953	0.0203157	0.0519575	1
389	ADAMTS12	0.531776	0.745626	0.943898	0.742893	0.978177	-1.02231	Control down vs 1-25D3	0.648797	1.0312	1.0312	Control up vs NIST	0.339537	1.06799	1.06799	1-25D3 up vs NIST+1-25D3	0.846558	1.01307	1.01307	NIST up vs NIST+1-25D3	0.561586	0.000577869	0.416251	0.0221129	0.0581091	0.00205799	0.159372	1
390	ADAMTS13	0.897544	0.355121	0.248042	0.815197	0.994404	-1.00563	Control down vs 1-25D3	0.793736	1.0063	1.0063	Control up vs NIST	0.239225	0.971038	-1.02983	1-25D3 down vs NIST+1-25D3	0.110434	0.959558	-1.04215	NIST down vs NIST+1-25D3	0.021217	7.85E-05	1.22779	0.00833708	1.63427	0.00739809	0.0203709	1
391	ADAMTS14	0.57438	0.176379	0.0733635	0.103779	1.03932	1.03932	Control up vs 1-25D3	0.0656728	1.04566	1.04566	Control up vs NIST	0.762323	1.00667	1.00667	1-25D3 up vs NIST+1-25D3	0.979266	1.00057	1.00057	NIST up vs NIST+1-25D3	0.442458	0.00296276	2.05718	0.0116695	3.54133	0.0133923	0.0170177	1
392	ADAMTS15	0.14915	0.148234	0.689236	0.0353936	1.14082	1.14082	Control up vs 1-25D3	0.380975	1.0503	1.0503	Control up vs NIST	0.0804301	0.900401	-1.11062	1-25D3 down vs NIST+1-25D3	0.686105	0.978004	-1.02249	NIST down vs NIST+1-25D3	5.24495	0.0240429	2.27982	0.0808058	0.387994	0.00916801	0.106332	1
393	ADAMTS16	0.361897	0.495423	0.678995	0.278177	1.06116	1.06116	Control up vs 1-25D3	0.282414	1.06057	1.06057	Control up vs NIST	0.731846	1.01835	1.01835	1-25D3 up vs NIST+1-25D3	0.724024	1.01892	1.01892	NIST up vs NIST+1-25D3	1.37368	0.00611637	0.861648	0.0284691	0.404283	0.0089051	0.0991209	1
394	ADAMTS17	0.688203	0.687629	0.219683	0.999767	1.00001	1.00001	Control up vs 1-25D3	0.31392	1.03458	1.03458	Control up vs NIST	0.758028	1.01017	1.01017	1-25D3 up vs NIST+1-25D3	0.473144	0.976422	-1.02415	NIST down vs NIST+1-25D3	0.215373	0.00164076	0.506202	0.00642005	1.80202	0.0152364	0.0380484	1
395	ADAMTS18	0.385412	0.653246	0.604331	0.708121	0.988898	-1.01123	Control down vs 1-25D3	0.430232	0.976427	-1.02414	Control down vs NIST	0.42491	0.976147	-1.02444	1-25D3 down vs NIST+1-25D3	0.701043	0.988615	-1.01152	NIST down vs NIST+1-25D3	1.21398	0.002247	0.562341	0.00585961	0.532897	0.00370187	0.0312601	1
396	ADAMTS19	0.817415	0.447835	0.0127837	0.216283	1.05111	1.05111	Control up vs 1-25D3	0.866345	0.993529	-1.00651	Control down vs NIST	0.220114	0.951801	-1.05064	1-25D3 down vs NIST+1-25D3	0.857183	1.00697	1.00697	NIST up vs NIST+1-25D3	0.0689736	0.00296792	0.971457	0.0170469	7.35648	0.0860597	0.0526432	1
397	ADAMTS2	0.447207	0.319534	0.665438	0.801136	0.991346	-1.00873	Control down vs 1-25D3	0.180965	1.04978	1.04978	Control up vs NIST	0.999885	1	1	No change between 1-25D3 and NIST+1-25D3	0.121547	0.94434	-1.05894	NIST down vs NIST+1-25D3	0.880103	0.00175302	1.347	0.0188805	0.426313	0.00398366	0.0420501	1
398	ADAMTS20	0.16854	0.190962	0.754987	0.0431964	1.06804	1.06804	Control up vs 1-25D3	0.41969	1.02395	1.02395	Control up vs NIST	0.38058	0.97452	-1.02615	1-25D3 down vs NIST+1-25D3	0.573606	1.01648	1.01648	NIST up vs NIST+1-25D3	4.47933	0.00423783	1.95787	0.0191607	0.290018	0.00189217	0.0293595	1
399	ADAMTS3	0.182847	0.830695	0.00370129	0.871899	1.008	1.008	Control up vs 1-25D3	0.843402	0.990279	-1.00982	Control down vs NIST	0.6138	1.02543	1.02543	1-25D3 up vs NIST+1-25D3	0.395646	1.04378	1.04378	NIST up vs NIST+1-25D3	4.01937	0.429276	0.291361	0.00839788	11.1163	0.213603	0.0864689	1
400	ADAMTS4	0.355531	0.384575	0.409566	0.243456	1.39209	1.39209	Control up vs 1-25D3	0.157525	1.50472	1.50472	Control up vs NIST	0.711092	1.10664	1.10664	1-25D3 up vs NIST+1-25D3	0.931212	1.0238	1.0238	NIST up vs NIST+1-25D3	1.42079	0.410174	1.13896	0.999072	0.987351	0.577387	2.63153	1
401	ADAMTS5	0.472127	0.271507	0.307258	0.708938	1.01184	1.01184	Control up vs 1-25D3	0.99215	0.999691	-1.00031	Control down vs NIST	0.180311	1.04539	1.04539	1-25D3 up vs NIST+1-25D3	0.0976646	1.0581	1.0581	NIST up vs NIST+1-25D3	0.772578	0.00405217	1.53459	0.0178964	1.34926	0.01049	0.0349859	1
402	ADAMTS6	0.318654	0.595715	1.34E-05	0.708997	0.964274	-1.03705	Control down vs 1-25D3	0.352089	1.09709	1.09709	Control up vs NIST	0.555254	1.05956	1.05956	1-25D3 up vs NIST+1-25D3	0.470188	0.931286	-1.07378	NIST down vs NIST+1-25D3	1.73296	3.21106	0.662371	0.0737618	49.9174	3.70587	0.334081	1
403	ADAMTS7	0.925294	0.445808	0.00738054	0.182527	0.962152	-1.03934	Control down vs 1-25D3	0.424535	0.977904	-1.0226	Control down vs NIST	0.955186	0.998458	-1.00154	1-25D3 down vs NIST+1-25D3	0.522308	0.982375	-1.01794	NIST down vs NIST+1-25D3	0.0112247	0.000296591	0.97641	0.00870057	8.89586	0.052846	0.0267323	1
404	ADAMTS8	0.892966	0.825356	0.141813	0.793897	1.00841	1.00841	Control up vs 1-25D3	0.547758	0.980754	-1.01962	Control down vs NIST	0.850683	0.99399	-1.00605	1-25D3 down vs NIST+1-25D3	0.501641	1.02202	1.02202	NIST up vs NIST+1-25D3	0.0231779	0.000228464	0.299065	0.00361589	2.44576	0.0197139	0.036272	1
405	ADAMTS9	0.0753742	0.0143867	0.72025	0.78644	0.989889	-1.01021	Control down vs 1-25D3	0.0350963	0.913729	-1.09442	Control down vs NIST	0.00824255	0.884503	-1.13058	1-25D3 down vs NIST+1-25D3	0.271259	0.958227	-1.04359	NIST down vs NIST+1-25D3	11.7867	0.0221379	6.18624	0.102395	0.340418	0.00375641	0.0496562	1
406	ADAMTSL1	0.0445645	0.103313	0.541965	0.0624291	0.975205	-1.02543	Control down vs 1-25D3	0.552133	1.00732	1.00732	Control up vs NIST	0.162606	1.01812	1.01812	1-25D3 up vs NIST+1-25D3	0.252504	0.985664	-1.01454	NIST down vs NIST+1-25D3	20.9508	0.00798193	2.76711	0.00481966	0.656203	0.000761969	0.0052253	1
407	ADAMTSL2	0.474219	0.865829	0.28203	0.790271	0.981307	-1.01905	Control down vs 1-25D3	0.857322	1.01282	1.01282	Control up vs NIST	0.429761	1.05859	1.05859	1-25D3 up vs NIST+1-25D3	0.721578	1.02565	1.02565	NIST up vs NIST+1-25D3	0.764134	0.0220527	0.240703	0.0142575	1.46168	0.0577196	0.177698	1
408	ADAMTSL3	0.125578	0.318058	0.525161	0.0825223	1.08783	1.08783	Control up vs 1-25D3	0.386544	1.04	1.04	Control up vs NIST	0.196488	0.941651	-1.06196	1-25D3 down vs NIST+1-25D3	0.733204	0.98496	-1.01527	NIST down vs NIST+1-25D3	6.49667	0.0347813	1.35227	0.0313668	0.692418	0.0107074	0.0695871	1
409	ADAMTSL4	0.175204	0.325865	0.00286254	0.761252	1.01312	1.01312	Control up vs 1-25D3	0.257124	1.05163	1.05163	Control up vs NIST	0.178688	1.06257	1.06257	1-25D3 up vs NIST+1-25D3	0.587948	1.02365	1.02365	NIST up vs NIST+1-25D3	4.25564	0.369076	1.32471	0.0286407	12.034	0.173453	0.0648608	1
410	ADAMTSL5	0.985274	0.0121657	0.176155	0.0218761	0.866694	-1.15381	Control down vs 1-25D3	0.109383	0.912225	-1.09622	Control down vs NIST	0.155256	0.922912	-1.08353	1-25D3 down vs NIST+1-25D3	0.0316412	0.876847	-1.14045	NIST down vs NIST+1-25D3	0.000433782	1.02E-05	6.54972	0.218744	2.11898	0.0471791	0.100192	1
411	ADAP1	0.630654	0.0284579	0.000594185	0.667204	0.983048	-1.01724	Control down vs 1-25D3	0.121096	0.936274	-1.06806	Control down vs NIST	0.0143474	0.89013	-1.12343	1-25D3 down vs NIST+1-25D3	0.112557	0.934599	-1.06998	NIST down vs NIST+1-25D3	0.315931	0.0368745	4.83697	0.0893819	18.9487	0.233434	0.0554368	1
412	ADAP2	0.481961	0.0199953	4.47E-08	0.826811	1.01295	1.01295	Control up vs 1-25D3	0.00812618	0.824437	-1.21295	Control down vs NIST	0.392205	0.949964	-1.05267	1-25D3 down vs NIST+1-25D3	0.024132	1.16718	1.16718	NIST up vs NIST+1-25D3	0.733603	1.88173	5.51013	0.224477	188.89	5.13011	0.122217	1
413	ADAR	0.468272	0.50841	0.0163098	0.532197	1.04238	1.04238	Control up vs 1-25D3	0.4051	0.945713	-1.0574	Control down vs NIST	0.318785	0.934789	-1.06976	1-25D3 down vs NIST+1-25D3	0.651088	1.03034	1.03034	NIST up vs NIST+1-25D3	0.78837	0.0902057	0.833623	0.0425078	6.73172	0.228841	0.152975	1
414	ADARB1	0.434608	0.0367096	4.82E-05	0.0560061	1.09216	1.09216	Control up vs 1-25D3	0.088446	1.07982	1.07982	Control up vs NIST	0.19376	1.05809	1.05809	1-25D3 up vs NIST+1-25D3	0.125888	1.07018	1.07018	NIST up vs NIST+1-25D3	0.939742	0.230725	4.38218	0.0884657	36.4857	0.491039	0.0605627	1
415	ADARB2	0.321667	0.659068	0.366131	0.745556	1.01444	1.01444	Control up vs 1-25D3	0.448999	0.966654	-1.0345	Control down vs NIST	0.980645	0.998932	-1.00107	1-25D3 down vs NIST+1-25D3	0.299377	1.04832	1.04832	NIST up vs NIST+1-25D3	1.70463	0.0146662	0.552663	0.0126712	1.12577	0.0172075	0.0687826	1
416	ADAT1	0.00271936	0.676758	0.981726	0.371265	0.848601	-1.17841	Control down vs 1-25D3	0.375494	0.849886	-1.17663	Control down vs NIST	0.845474	0.96561	-1.03561	1-25D3 down vs NIST+1-25D3	0.838896	0.96415	-1.03718	NIST down vs NIST+1-25D3	366.234	0.857491	0.523695	0.199045	0.0184807	0.00468274	1.14023	1
417	ADAT2	0.883681	0.0627851	0.00373746	0.123836	1.07897	1.07897	Control up vs 1-25D3	0.14485	1.0741	1.0741	Control up vs NIST	0.15759	1.07146	1.07146	1-25D3 up vs NIST+1-25D3	0.134904	1.07632	1.07632	NIST up vs NIST+1-25D3	0.0274315	0.00253734	3.50084	0.0876559	11.0826	0.184995	0.0751155	1
418	ADAT3	0.918638	0.201239	0.00635338	0.207874	1.054	1.054	Control up vs 1-25D3	0.0451617	1.09427	1.09427	Control up vs NIST	0.801835	1.01007	1.01007	1-25D3 up vs NIST+1-25D3	0.496282	0.972894	-1.02786	NIST down vs NIST+1-25D3	0.0133276	0.000779254	1.89313	0.0355173	9.34948	0.116938	0.0562835	1
419	ADC	0.0368612	0.211279	0.175651	0.72675	1.00759	1.00759	Control up vs 1-25D3	0.592624	0.988442	-1.01169	Control down vs NIST	0.214504	1.02838	1.02838	1-25D3 up vs NIST+1-25D3	0.050942	1.0483	1.0483	NIST up vs NIST+1-25D3	25.6382	0.0995324	1.83355	0.0100577	2.1232	0.00776439	0.0164562	1
420	ADCK1	0.947579	0.824221	0.00486784	0.57974	0.97236	-1.02843	Control down vs 1-25D3	0.378363	0.9558	-1.04624	Control down vs NIST	0.839207	1.01024	1.01024	1-25D3 up vs NIST+1-25D3	0.588547	1.02775	1.02775	NIST up vs NIST+1-25D3	0.00551113	0.000556773	0.300703	0.00894038	10.1939	0.202054	0.0891947	1
421	ADCK2	0.540691	0.17023	0.000106407	0.742012	0.967421	-1.03368	Control down vs 1-25D3	0.305901	0.899513	-1.11171	Control down vs NIST	0.0797682	0.824794	-1.21242	1-25D3 down vs NIST+1-25D3	0.25044	0.887061	-1.12732	NIST down vs NIST+1-25D3	0.53474	0.632689	2.10203	0.249836	29.8643	2.36634	0.356564	1
422	ADCK4	0.840793	0.821406	0.0493975	0.820776	0.976863	-1.02368	Control down vs 1-25D3	0.577869	1.05965	1.05965	Control up vs NIST	0.974333	0.996686	-1.00333	1-25D3 down vs NIST+1-25D3	0.420708	0.918821	-1.08835	NIST down vs NIST+1-25D3	0.0520121	0.00933233	0.304768	0.0383285	4.28012	0.358852	0.377288	1
423	ADCK5	0.147486	0.0826593	0.0665676	0.171047	0.922669	-1.08381	Control down vs 1-25D3	0.945435	0.9962	-1.00381	Control down vs NIST	0.298198	0.942011	-1.06156	1-25D3 down vs NIST+1-25D3	0.0327016	0.87248	-1.14616	NIST down vs NIST+1-25D3	5.3201	0.24098	3.08638	0.112836	3.71693	0.0905924	0.109678	1
424	ADCY1	0.40015	0.421796	0.0822452	0.193906	1.05924	1.05924	Control up vs 1-25D3	0.828883	0.990919	-1.00916	Control down vs NIST	0.32907	0.95858	-1.04321	1-25D3 down vs NIST+1-25D3	0.566795	1.02467	1.02467	NIST up vs NIST+1-25D3	1.12412	0.0262658	1.03703	0.0217663	3.33969	0.0467314	0.0629673	1
425	ADCY10	0.898797	0.365756	0.118915	0.184313	1.04358	1.04358	Control up vs 1-25D3	0.249138	1.03723	1.03723	Control up vs NIST	0.186645	0.95848	-1.04332	1-25D3 down vs NIST+1-25D3	0.252146	0.96435	-1.03697	NIST down vs NIST+1-25D3	0.0206959	0.000206451	1.19479	0.0131312	2.72296	0.0199509	0.0329712	1
426	ADCY2	0.55191	0.908123	0.826308	0.982693	0.998851	-1.00115	Control down vs 1-25D3	0.895492	0.993062	-1.00699	Control down vs NIST	0.552968	0.968743	-1.03227	1-25D3 down vs NIST+1-25D3	0.62672	0.974391	-1.02628	NIST down vs NIST+1-25D3	0.502456	0.00108228	0.178765	0.00592731	0.19489	0.00430797	0.0994708	1
427	ADCY3	0.319505	0.162734	0.0807408	0.397773	1.07125	1.07125	Control up vs 1-25D3	0.681561	1.03342	1.03342	Control up vs NIST	0.168606	1.12307	1.12307	1-25D3 up vs NIST+1-25D3	0.0815324	1.16419	1.16419	NIST up vs NIST+1-25D3	1.72491	0.145539	2.15938	0.162101	3.37192	0.16875	0.225205	1
428	ADCY4	0.886879	0.0284633	4.04E-06	0.0956546	1.10177	1.10177	Control up vs 1-25D3	0.117514	0.913803	-1.09433	Control down vs NIST	0.0190549	0.862021	-1.16006	1-25D3 down vs NIST+1-25D3	0.477659	1.03934	1.03934	NIST up vs NIST+1-25D3	0.0259244	0.0194911	4.83662	0.163805	66.5985	1.50369	0.101603	1
429	ADCY5	0.979745	0.0623457	0.159636	0.130775	0.969423	-1.03154	Control down vs 1-25D3	0.793762	0.994982	-1.00504	Control down vs NIST	0.2626	0.977925	-1.02257	1-25D3 down vs NIST+1-25D3	0.0292969	0.952804	-1.04953	NIST down vs NIST+1-25D3	0.000820847	2.70E-06	3.51174	0.0153014	2.26542	0.00658059	0.0130716	1
430	ADCY6	0.103173	0.556613	0.314281	0.477767	0.92231	-1.08423	Control down vs 1-25D3	0.608551	0.943712	-1.05964	Control down vs NIST	0.487635	0.924021	-1.08223	1-25D3 down vs NIST+1-25D3	0.374785	0.903065	-1.10734	NIST down vs NIST+1-25D3	8.21964	0.53846	0.735726	0.109541	1.31996	0.131018	0.446667	1
431	ADCY7	0.212594	0.356728	0.0424413	0.19384	1.12526	1.12526	Control up vs 1-25D3	0.85548	0.984371	-1.01588	Control down vs NIST	0.132795	0.870317	-1.14901	1-25D3 down vs NIST+1-25D3	0.952617	0.994878	-1.00515	NIST down vs NIST+1-25D3	3.26327	0.439594	1.22274	0.107861	4.58131	0.26942	0.264638	1
432	ADCY8	0.307164	0.458544	0.645466	0.426897	1.0427	1.0427	Control up vs 1-25D3	0.263159	1.06182	1.06182	Control up vs NIST	0.299247	0.946147	-1.05692	1-25D3 down vs NIST+1-25D3	0.177484	0.929114	-1.07629	NIST down vs NIST+1-25D3	1.84632	0.0089245	0.945686	0.0298257	0.459785	0.00966735	0.0946162	1
433	ADCY9	0.103785	0.100372	0.0129484	0.599376	0.978366	-1.02211	Control down vs 1-25D3	0.107966	0.93081	-1.07433	Control down vs NIST	0.0681908	0.920145	-1.08678	1-25D3 down vs NIST+1-25D3	0.42733	0.967156	-1.03396	NIST down vs NIST+1-25D3	8.16268	0.401592	2.80764	0.0565897	7.32278	0.0983969	0.0604669	1
434	ADCYAP1	0.2772	0.613203	0.323071	0.345395	0.962772	-1.03867	Control down vs 1-25D3	0.811686	1.00939	1.00939	Control up vs NIST	0.688731	1.01589	1.01589	1-25D3 up vs NIST+1-25D3	0.429444	0.96897	-1.03202	NIST down vs NIST+1-25D3	2.18795	0.0169816	0.631057	0.0114402	1.28439	0.0155228	0.054386	1
435	ADCYAP1R1	0.884259	0.170776	0.266053	0.460706	0.981963	-1.01837	Control down vs 1-25D3	0.0635688	0.951274	-1.05122	Control down vs NIST	0.239544	0.970689	-1.0302	1-25D3 down vs NIST+1-25D3	0.934282	1.002	1.002	NIST up vs NIST+1-25D3	0.0271557	9.71E-05	2.09797	0.0146175	1.53945	0.00715069	0.0209023	1
436	ADD1	0.823399	0.00663878	0.00399535	0.817615	0.990784	-1.0093	Control down vs 1-25D3	0.00764968	1.14256	1.14256	Control up vs NIST	0.00684094	1.14572	1.14572	1-25D3 up vs NIST+1-25D3	0.871316	0.993523	-1.00652	NIST down vs NIST+1-25D3	0.0643839	0.00442199	7.97962	0.15149	10.8533	0.137363	0.0569539	1
437	ADD2	0.678255	0.250411	0.278571	0.133217	1.02563	1.02563	Control up vs 1-25D3	0.11348	1.02724	1.02724	Control up vs NIST	0.765703	1.00472	1.00472	1-25D3 up vs NIST+1-25D3	0.842421	1.00314	1.00314	NIST up vs NIST+1-25D3	0.230948	0.000334033	1.6296	0.00478395	1.47806	0.00289271	0.00880697	1
438	ADD3	0.853	0.0486433	0.000414354	0.860785	0.98772	-1.01243	Control down vs 1-25D3	0.052707	1.16495	1.16495	Control up vs NIST	0.0288298	1.19469	1.19469	1-25D3 up vs NIST+1-25D3	0.855266	1.01294	1.01294	NIST up vs NIST+1-25D3	0.0441727	0.0180203	3.90744	0.228763	20.9043	0.815902	0.175636	1
439	ADH1A	0.538	0.99127	0.0549469	0.848651	1.00497	1.00497	Control up vs 1-25D3	0.903034	1.00317	1.00317	Control up vs NIST	0.913678	1.00282	1.00282	1-25D3 up vs NIST+1-25D3	0.859167	1.00462	1.00462	NIST up vs NIST+1-25D3	0.542732	0.00586403	0.0333173	0.000265028	4.07482	0.0216093	0.0238641	1
440	ADH1B	0.749913	0.483806	0.943816	0.774845	1.01294	1.01294	Control up vs 1-25D3	0.203545	1.06162	1.06162	Control up vs NIST	0.726804	0.984402	-1.01585	1-25D3 down vs NIST+1-25D3	0.184601	0.93926	-1.06467	NIST down vs NIST+1-25D3	0.133432	6.15E-05	0.887379	0.0210769	0.0581976	0.000921534	0.0712556	1
441	ADH1C	0.559555	0.198513	0.0978556	0.41024	0.976843	-1.02371	Control down vs 1-25D3	0.671543	1.01196	1.01196	Control up vs NIST	0.38854	0.975719	-1.02489	1-25D3 down vs NIST+1-25D3	0.0546375	0.941859	-1.06173	NIST down vs NIST+1-25D3	0.481365	0.00448781	1.90991	0.0175564	3.0427	0.0186462	0.0275767	1
442	ADH4	0.806694	0.26549	0.123043	0.130145	1.05428	1.05428	Control up vs 1-25D3	0.966987	0.99865	-1.00135	Control down vs NIST	0.730161	0.98877	-1.01136	1-25D3 down vs NIST+1-25D3	0.20927	1.04385	1.04385	NIST up vs NIST+1-25D3	0.0776352	0.000868619	1.56079	0.019633	2.6684	0.0223769	0.0377366	1
443	ADH5	0.321112	0.275088	6.65E-07	0.899209	0.995501	-1.00452	Control down vs 1-25D3	0.477247	1.026	1.026	Control up vs NIST	0.249582	0.958298	-1.04352	1-25D3 down vs NIST+1-25D3	0.0648344	0.929815	-1.07548	NIST down vs NIST+1-25D3	1.70981	0.866639	1.51932	0.0227247	101.663	1.01373	0.0448714	1
444	ADH6	0.393874	0.771873	0.785819	0.585021	1.03245	1.03245	Control up vs 1-25D3	0.597987	1.0313	1.0313	Control up vs NIST	0.631458	1.02839	1.02839	1-25D3 up vs NIST+1-25D3	0.618116	1.02954	1.02954	NIST up vs NIST+1-25D3	1.1615	0.00380651	0.377057	0.0149722	0.2476	0.00655446	0.119124	1
445	ADH7	0.132811	0.0615026	0.179731	0.58051	1.08779	1.08779	Control up vs 1-25D3	0.131453	1.27575	1.27575	Control up vs NIST	0.0370515	1.43176	1.43176	1-25D3 up vs NIST+1-25D3	0.20716	1.2208	1.2208	NIST up vs NIST+1-25D3	6.06506	1.13659	3.53292	0.950566	2.08949	0.374799	0.807179	1
446	ADHFE1	0.448443	0.324172	5.50E-05	0.283297	0.853976	-1.17099	Control down vs 1-25D3	0.59514	1.07918	1.07918	Control up vs NIST	0.905219	1.01709	1.01709	1-25D3 up vs NIST+1-25D3	0.15099	0.804837	-1.24249	NIST down vs NIST+1-25D3	0.874452	2.45815	1.33062	0.318011	35.2863	5.62214	0.716983	1
447	ADI1	0.886788	0.326933	0.00144013	0.0924092	0.883395	-1.132	Control down vs 1-25D3	0.184313	0.909654	-1.09932	Control down vs NIST	0.608131	1.0356	1.0356	1-25D3 up vs NIST+1-25D3	0.933032	1.00571	1.00571	NIST up vs NIST+1-25D3	0.0259668	0.00691962	1.321	0.0715438	14.761	0.532958	0.162476	1
448	ADIG	0.3445	0.134511	0.531216	0.0396753	1.10343	1.10343	Control up vs 1-25D3	0.0781347	1.08478	1.08478	Control up vs NIST	0.147548	0.937175	-1.06704	1-25D3 down vs NIST+1-25D3	0.272676	0.953281	-1.04901	NIST down vs NIST+1-25D3	1.5068	0.00714435	2.40753	0.0504193	0.679209	0.0094828	0.0628269	1
449	ADIPOQ	0.693362	0.48717	0.632072	0.148584	1.05709	1.05709	Control up vs 1-25D3	0.597037	1.01944	1.01944	Control up vs NIST	0.524648	0.977009	-1.02353	1-25D3 down vs NIST+1-25D3	0.719875	1.01309	1.01309	NIST up vs NIST+1-25D3	0.207571	0.000515391	0.879861	0.0135707	0.482951	0.00496592	0.046271	1
450	ADIPOR1	0.150024	0.107563	0.0615574	0.167085	1.06898	1.06898	Control up vs 1-25D3	0.468929	0.967003	-1.03412	Control down vs NIST	0.0273216	0.889806	-1.12384	1-25D3 down vs NIST+1-25D3	0.718694	0.983638	-1.01663	NIST down vs NIST+1-25D3	5.20613	0.164795	2.71094	0.0666751	3.86106	0.0633081	0.0737845	1
451	ADIPOR2	0.618612	0.290705	0.222254	0.443027	1.03102	1.03102	Control up vs 1-25D3	0.291713	0.958257	-1.04356	Control down vs NIST	0.803272	0.990279	-1.00982	1-25D3 down vs NIST+1-25D3	0.130116	1.06547	1.06547	NIST up vs NIST+1-25D3	0.340432	0.00366783	1.45532	0.0263414	1.78575	0.0215481	0.0543002	1
452	ADK	0.0550856	0.162704	0.373811	0.780485	0.989717	-1.01039	Control down vs 1-25D3	0.314264	1.03911	1.03911	Control up vs NIST	0.0494939	1.08507	1.08507	1-25D3 up vs NIST+1-25D3	0.383854	1.0335	1.0335	NIST up vs NIST+1-25D3	16.6677	0.0988677	2.15961	0.0349406	1.09988	0.0118634	0.0485372	1
453	ADM	0.364602	0.153121	0.000241079	0.0808817	0.849245	-1.17752	Control down vs 1-25D3	0.929165	0.99243	-1.00763	Control down vs NIST	0.855034	1.01575	1.01575	1-25D3 up vs NIST+1-25D3	0.125995	0.869201	-1.15048	NIST down vs NIST+1-25D3	1.35419	0.940783	2.23772	0.193088	24.1535	1.38944	0.258864	1
454	ADM2	0.414285	0.367509	3.31E-08	0.460935	1.08932	1.08932	Control up vs 1-25D3	0.303783	0.885898	-1.1288	Control down vs NIST	0.301731	0.885413	-1.12942	1-25D3 down vs NIST+1-25D3	0.463721	1.08873	1.08873	NIST up vs NIST+1-25D3	1.04443	10.855	1.18945	0.183308	202.321	20.7866	0.462332	1
455	ADNP	0.033214	0.0795822	0.510106	0.786653	0.976482	-1.02408	Control down vs 1-25D3	0.0632287	1.19814	1.19814	Control up vs NIST	0.055647	1.20619	1.20619	1-25D3 up vs NIST+1-25D3	0.845635	0.983044	-1.01725	NIST down vs NIST+1-25D3	28.6162	0.629987	3.14215	0.28581	0.726089	0.0440301	0.27288	1
456	ADNP2	0.674451	0.23575	0.0103892	0.688782	1.03031	1.03031	Control up vs 1-25D3	0.472071	0.947263	-1.05567	Control down vs NIST	0.0652451	0.859423	-1.16357	1-25D3 down vs NIST+1-25D3	0.374427	0.934769	-1.06978	NIST down vs NIST+1-25D3	0.237092	0.040704	1.70132	0.110698	7.91572	0.343361	0.195197	1
457	ADO	0.63064	0.261244	0.0115197	0.913738	0.985059	-1.01517	Control down vs 1-25D3	0.551017	1.08729	1.08729	Control up vs NIST	0.0846016	1.29932	1.29932	1-25D3 up vs NIST+1-25D3	0.258179	1.17715	1.17715	NIST up vs NIST+1-25D3	0.315959	0.183319	1.5797	0.360181	7.63397	1.1604	0.684018	1
458	ADORA1	0.122169	0.737247	0.568163	0.370761	1.03879	1.03879	Control up vs 1-25D3	0.369789	1.03887	1.03887	Control up vs NIST	0.958211	0.997826	-1.00218	1-25D3 down vs NIST+1-25D3	0.956656	0.997745	-1.00226	NIST down vs NIST+1-25D3	6.71789	0.0274921	0.428938	0.00874197	0.602394	0.00818474	0.0611416	1
459	ADORA2A	0.331673	0.730931	0.908929	0.775551	0.989008	-1.01111	Control down vs 1-25D3	0.879805	0.994165	-1.00587	Control down vs NIST	0.321402	1.04026	1.04026	1-25D3 up vs NIST+1-25D3	0.386028	1.03487	1.03487	NIST up vs NIST+1-25D3	1.61442	0.00091781	0.438563	0.00775036	0.0965086	0.00113701	0.0530165	1
460	ADORA2B	0.154384	0.0712804	0.126278	0.472838	1.04785	1.04785	Control up vs 1-25D3	0.228342	0.922525	-1.08398	Control down vs NIST	0.338505	1.06509	1.06509	1-25D3 up vs NIST+1-25D3	0.0137333	1.20979	1.20979	NIST up vs NIST+1-25D3	5.01918	0.213636	3.30663	0.160716	2.62717	0.0851277	0.145812	1
461	ADORA3	0.657144	0.64337	0.345885	0.267643	1.0417	1.0417	Control up vs 1-25D3	0.622234	1.0178	1.0178	Control up vs NIST	0.304829	0.963075	-1.03834	1-25D3 down vs NIST+1-25D3	0.686711	0.985697	-1.01451	NIST down vs NIST+1-25D3	0.266418	0.0015876	0.57893	0.00864386	1.19734	0.0119181	0.0447923	1
462	ADPGK	0.413803	0.103707	2.18E-07	0.0275572	1.09291	1.09291	Control up vs 1-25D3	0.325183	1.03584	1.03584	Control up vs NIST	0.646028	0.984053	-1.01621	1-25D3 down vs NIST+1-25D3	0.295846	1.03827	1.03827	NIST up vs NIST+1-25D3	1.04705	0.656216	2.76179	0.0394864	131.505	1.25346	0.0428922	1
463	ADPRH	0.633728	0.411127	0.00338285	0.973516	1.00095	1.00095	Control up vs 1-25D3	0.424002	1.02365	1.02365	Control up vs NIST	0.3522	0.972991	-1.02776	1-25D3 down vs NIST+1-25D3	0.108022	0.951418	-1.05106	NIST down vs NIST+1-25D3	0.309882	0.0114863	1.06519	0.0103615	11.4316	0.0741334	0.0291822	1
464	ADPRHL1	0.588082	0.102361	0.000259042	0.0538743	0.961877	-1.03963	Control down vs 1-25D3	0.837726	1.0037	1.0037	Control up vs NIST	0.508448	1.01215	1.01215	1-25D3 up vs NIST+1-25D3	0.116088	0.96997	-1.03096	NIST down vs NIST+1-25D3	0.4087	0.0123993	2.78008	0.0106765	23.6995	0.0606765	0.0115211	1
465	ADPRHL2	0.214997	0.222126	0.0932061	0.321273	0.873141	-1.14529	Control down vs 1-25D3	0.259225	0.855866	-1.16841	Control down vs NIST	0.242419	0.850687	-1.17552	1-25D3 down vs NIST+1-25D3	0.30131	0.867857	-1.15226	NIST down vs NIST+1-25D3	3.21145	0.697824	1.77282	0.369844	3.12474	0.434585	0.625855	1
466	ADRA1A	0.375149	0.416467	0.513648	0.952101	0.998992	-1.00101	Control down vs 1-25D3	0.978501	0.999548	-1.00045	Control down vs NIST	0.190154	0.977132	-1.0234	1-25D3 down vs NIST+1-25D3	0.180708	0.976589	-1.02397	NIST down vs NIST+1-25D3	1.28105	0.00102057	1.051	0.00349817	0.71806	0.00159334	0.00998529	1
467	ADRA1B	0.0545939	0.0176632	0.206286	0.154981	0.826674	-1.20967	Control down vs 1-25D3	0.841938	0.975147	-1.02549	Control down vs NIST	0.0614792	0.769644	-1.2993	1-25D3 down vs NIST+1-25D3	0.00691071	0.652461	-1.53266	NIST down vs NIST+1-25D3	16.8311	1.99158	5.75917	1.08126	1.89076	0.236655	0.563237	1
468	ADRA1D	0.908475	0.14552	0.0830237	0.30236	1.0399	1.0399	Control up vs 1-25D3	0.200015	0.951748	-1.0507	Control down vs NIST	0.639957	0.982842	-1.01746	1-25D3 down vs NIST+1-25D3	0.0774191	1.07387	1.07387	NIST up vs NIST+1-25D3	0.016895	0.000298882	2.30393	0.0367927	3.3233	0.0353811	0.0479087	1
469	ADRA2A	0.667194	0.110267	0.217821	0.138982	1.08575	1.08575	Control up vs 1-25D3	0.0245437	1.14644	1.14644	Control up vs NIST	0.643099	1.0246	1.0246	1-25D3 up vs NIST+1-25D3	0.567389	0.970361	-1.03054	NIST down vs NIST+1-25D3	0.249111	0.00483237	2.67657	0.0858696	1.81396	0.0387969	0.096246	1
470	ADRA2B	0.242103	0.984919	0.204373	0.85416	1.00822	1.00822	Control up vs 1-25D3	0.93662	1.00354	1.00354	Control up vs NIST	0.720509	0.984154	-1.0161	1-25D3 down vs NIST+1-25D3	0.799359	0.988737	-1.01139	NIST down vs NIST+1-25D3	2.69934	0.040045	0.0485468	0.00113476	1.904	0.0296702	0.0701238	1
471	ADRA2C	0.294649	0.943298	0.93945	0.734363	1.01038	1.01038	Control up vs 1-25D3	0.903942	0.996345	-1.00367	Control down vs NIST	0.582127	0.983303	-1.01698	1-25D3 down vs NIST+1-25D3	0.925161	0.997154	-1.00285	NIST down vs NIST+1-25D3	1.98025	0.000451203	0.124432	0.00135233	0.062896	0.000455702	0.032604	1
472	ADRB1	0.357254	0.279919	0.0231162	0.0968731	1.09312	1.09312	Control up vs 1-25D3	0.937569	1.00388	1.00388	Control up vs NIST	0.372256	0.955885	-1.04615	1-25D3 down vs NIST+1-25D3	0.426092	1.04087	1.04087	NIST up vs NIST+1-25D3	1.40786	0.07975	1.49908	0.0432215	5.8941	0.113292	0.0864959	1
473	ADRB2	0.599336	0.0771791	0.0332862	0.112847	1.18732	1.18732	Control up vs 1-25D3	0.790298	1.02714	1.02714	Control up vs NIST	0.382335	1.09392	1.09392	1-25D3 up vs NIST+1-25D3	0.0398199	1.26451	1.26451	NIST up vs NIST+1-25D3	0.382461	0.0773382	3.18755	0.380262	5.08514	0.404424	0.357888	1
474	ADRB3	0.993311	0.226979	0.526611	0.322454	0.96888	-1.03212	Control down vs 1-25D3	0.860237	0.994543	-1.00549	Control down vs NIST	0.0495162	1.07089	1.07089	1-25D3 up vs NIST+1-25D3	0.194332	1.04326	1.04326	NIST up vs NIST+1-25D3	8.95E-05	2.34E-07	1.74678	0.0198937	0.689239	0.00523306	0.0341664	1
475	ADRBK1	0.267864	0.0911875	0.00022463	0.637287	1.03783	1.03783	Control up vs 1-25D3	0.0258605	1.22479	1.22479	Control up vs NIST	0.230781	1.10276	1.10276	1-25D3 up vs NIST+1-25D3	0.396033	0.934425	-1.07018	NIST down vs NIST+1-25D3	2.31056	1.37084	2.94402	0.212948	24.607	1.18659	0.216997	1
476	ADRBK2	0.821758	0.861565	0.30338	0.698115	1.02674	1.02674	Control up vs 1-25D3	0.71188	0.975192	-1.02544	Control down vs NIST	0.508955	0.955693	-1.04636	1-25D3 down vs NIST+1-25D3	0.92716	1.00621	1.00621	NIST up vs NIST+1-25D3	0.0656256	0.00162014	0.246864	0.0133867	1.36579	0.0493753	0.162682	1
477	ADRM1	0.0863325	0.653673	0.770522	0.409927	0.926949	-1.07881	Control down vs 1-25D3	0.432627	0.930435	-1.07477	Control down vs NIST	0.699803	0.965655	-1.03557	1-25D3 down vs NIST+1-25D3	0.66968	0.962037	-1.03946	NIST down vs NIST+1-25D3	10.1057	0.086991	0.561628	0.0540405	0.268386	0.0172163	0.288664	1
478	ADSL	0.398136	0.00117798	0.0092223	0.832855	0.991915	-1.00815	Control down vs 1-25D3	0.0098231	1.12959	1.12959	Control up vs NIST	0.000502155	1.21844	1.21844	1-25D3 up vs NIST+1-25D3	0.103874	1.06994	1.06994	NIST up vs NIST+1-25D3	1.13598	0.0544651	13.2859	0.23167	8.24883	0.0958912	0.0523117	1
479	ADSS	0.994243	0.103428	0.0230207	0.115817	1.10483	1.10483	Control up vs 1-25D3	0.958847	1.00304	1.00304	Control up vs NIST	0.585204	1.03296	1.03296	1-25D3 up vs NIST+1-25D3	0.05074	1.13778	1.13778	NIST up vs NIST+1-25D3	6.63E-05	5.35E-06	2.76555	0.113347	5.90366	0.161309	0.122956	1
480	ADSSL1	0.385137	0.0159289	0.000460808	0.186867	0.904256	-1.10588	Control down vs 1-25D3	0.0233524	1.21176	1.21176	Control up vs NIST	0.0648453	1.15965	1.15965	1-25D3 up vs NIST+1-25D3	0.0703008	0.865365	-1.15558	NIST down vs NIST+1-25D3	1.21572	0.510091	5.97189	0.370087	20.3115	0.839155	0.185915	1
481	AEBP1	0.0347675	0.0130737	0.00339832	0.0652863	0.81514	-1.22678	Control down vs 1-25D3	0.0171546	0.752773	-1.32842	Control down vs NIST	0.0579785	0.809363	-1.23554	1-25D3 down vs NIST+1-25D3	0.208677	0.876419	-1.14101	NIST down vs NIST+1-25D3	27.2713	12.2953	6.39206	0.757358	11.4155	0.901704	0.355452	1
482	AEBP2	0.169466	0.0130131	0.0292307	0.0689287	1.16756	1.16756	Control up vs 1-25D3	0.105868	1.14434	1.14434	Control up vs NIST	0.0473692	1.18791	1.18791	1-25D3 up vs NIST+1-25D3	0.0305371	1.21201	1.21201	NIST up vs NIST+1-25D3	4.44717	0.559114	6.40216	0.450009	5.36591	0.251447	0.21087	1
483	AEN	0.236272	0.20668	0.114142	0.520572	1.03445	1.03445	Control up vs 1-25D3	0.357822	1.05032	1.05032	Control up vs NIST	0.137976	1.08597	1.08597	1-25D3 up vs NIST+1-25D3	0.217061	1.06956	1.06956	NIST up vs NIST+1-25D3	2.79939	0.0834187	1.86041	0.059632	2.78902	0.0595977	0.0961593	1
484	AES	0.132454	0.303191	0.420021	0.318003	0.876314	-1.14114	Control down vs 1-25D3	0.708246	0.952898	-1.04943	Control down vs NIST	0.414147	0.898593	-1.11285	1-25D3 down vs NIST+1-25D3	0.161123	0.826374	-1.21011	NIST down vs NIST+1-25D3	6.08526	0.378032	1.40695	0.274077	0.956699	0.124245	0.584408	1
485	AFAP1	0.925242	0.413702	0.000946552	0.348674	1.08288	1.08288	Control up vs 1-25D3	0.116938	1.14989	1.14989	Control up vs NIST	0.820699	1.01897	1.01897	1-25D3 up vs NIST+1-25D3	0.62094	0.959597	-1.0421	NIST down vs NIST+1-25D3	0.0112402	0.00505185	1.05832	0.0857365	16.6437	0.898888	0.243035	1
486	AFAP1L1	0.568722	0.310311	0.15259	0.096237	0.852675	-1.17278	Control down vs 1-25D3	0.15685	0.875863	-1.14173	Control down vs NIST	0.719101	1.03236	1.03236	1-25D3 up vs NIST+1-25D3	0.954629	1.00503	1.00503	NIST up vs NIST+1-25D3	0.457005	0.0326925	1.38039	0.126945	2.33363	0.143073	0.275891	1
487	AFAP1L2	0.479056	0.541471	0.000144829	0.53097	0.918297	-1.08897	Control down vs 1-25D3	0.595522	1.07464	1.07464	Control up vs NIST	0.896037	0.982571	-1.01774	1-25D3 down vs NIST+1-25D3	0.214269	0.839622	-1.19101	NIST down vs NIST+1-25D3	0.744926	1.46405	0.765515	0.1636	27.589	3.93073	0.641136	1
488	AFAR3	0.0536928	0.960955	0.959836	0.746099	1.01221	1.01221	Control up vs 1-25D3	0.615272	1.01909	1.01909	Control up vs NIST	0.91118	0.99584	-1.00418	1-25D3 down vs NIST+1-25D3	0.770011	0.989112	-1.01101	NIST down vs NIST+1-25D3	17.1383	0.00387818	0.0948734	0.001564	0.0411804	0.000452576	0.0494554	1
489	AFARP1	0.540682	0.951186	0.503211	0.951455	0.99763	-1.00238	Control down vs 1-25D3	0.742621	1.01292	1.01292	Control up vs NIST	0.876727	0.993968	-1.00607	1-25D3 down vs NIST+1-25D3	0.588577	0.978963	-1.02149	NIST down vs NIST+1-25D3	0.534768	0.00237348	0.111509	0.00200122	0.741917	0.00887666	0.0538402	1
490	AFF1	0.395816	0.12732	0.02078	0.495185	0.963304	-1.03809	Control down vs 1-25D3	0.301975	0.944039	-1.05928	Control down vs NIST	0.0862985	0.903691	-1.10657	1-25D3 down vs NIST+1-25D3	0.157619	0.922132	-1.08444	NIST down vs NIST+1-25D3	1.1498	0.0813333	2.48084	0.0856996	6.14312	0.141474	0.103634	1
491	AFF2	0.183931	0.359266	0.677327	0.23265	0.96031	-1.04133	Control down vs 1-25D3	0.680722	1.01355	1.01355	Control up vs NIST	0.151093	1.05091	1.05091	1-25D3 up vs NIST+1-25D3	0.894936	0.99571	-1.00431	NIST down vs NIST+1-25D3	3.98746	0.00676545	1.2148	0.0151939	0.406965	0.00339336	0.037522	1
492	AFF3	0.898406	0.541686	0.450118	0.652975	1.01258	1.01258	Control up vs 1-25D3	0.337992	0.973165	-1.02757	Control down vs NIST	0.475608	0.980189	-1.02021	1-25D3 down vs NIST+1-25D3	0.482485	1.01989	1.01989	NIST up vs NIST+1-25D3	0.0208581	5.48E-05	0.765084	0.00690343	0.873424	0.00525399	0.0270693	1
493	AFF4	0.806717	0.0424573	0.000323587	0.138911	0.897482	-1.11423	Control down vs 1-25D3	0.0127827	0.81357	-1.22915	Control down vs NIST	0.220593	0.916041	-1.09165	1-25D3 down vs NIST+1-25D3	0.878607	1.01052	1.01052	NIST up vs NIST+1-25D3	0.0776161	0.0320329	4.13329	0.229083	22.3392	0.825418	0.166272	1
494	AFG3L1	0.60314	0.624646	0.0873633	0.254891	0.928209	-1.07734	Control down vs 1-25D3	0.502261	0.958086	-1.04375	Control down vs NIST	0.318457	1.06684	1.06684	1-25D3 up vs NIST+1-25D3	0.60301	1.03357	1.03357	NIST up vs NIST+1-25D3	0.373882	0.0188972	0.611015	0.0286373	3.23522	0.101086	0.140605	1
495	AFG3L2	0.233669	0.237124	0.0196434	0.358392	1.07151	1.07151	Control up vs 1-25D3	0.7251	1.02623	1.02623	Control up vs NIST	0.28595	1.08432	1.08432	1-25D3 up vs NIST+1-25D3	0.115959	1.13216	1.13216	NIST up vs NIST+1-25D3	2.8457	0.378649	1.69438	0.107753	6.277	0.266121	0.190783	1
496	AFM	0.842134	0.190244	0.913527	0.213053	0.969495	-1.03147	Control down vs 1-25D3	0.064783	0.952543	-1.04982	Control down vs NIST	0.282854	1.02676	1.02676	1-25D3 up vs NIST+1-25D3	0.0891384	1.04503	1.04503	NIST up vs NIST+1-25D3	0.0511174	1.04E-05	1.96254	0.0130978	0.0913574	0.000406472	0.0200216	1
497	AFMID	0.630105	0.224474	0.00560084	0.159837	1.26549	1.26549	Control up vs 1-25D3	0.106214	1.31766	1.31766	Control up vs NIST	0.573636	1.09388	1.09388	1-25D3 up vs NIST+1-25D3	0.755538	1.05057	1.05057	NIST up vs NIST+1-25D3	0.31702	0.303644	1.76014	0.519104	9.74297	1.91561	0.884767	1
498	AFP	0.943964	0.427718	5.56E-08	0.268043	1.03609	1.03609	Control up vs 1-25D3	0.269773	1.03595	1.03595	Control up vs NIST	0.625939	1.01527	1.01527	1-25D3 up vs NIST+1-25D3	0.62286	1.01541	1.01541	NIST up vs NIST+1-25D3	0.00629975	0.00425138	1.02173	0.011509	179.732	1.3497	0.0337927	1
499	AFTPH	0.381016	0.563919	2.92E-05	0.493767	0.960907	-1.04068	Control down vs 1-25D3	0.220441	0.929023	-1.0764	Control down vs NIST	0.631159	0.9726	-1.02817	1-25D3 down vs NIST+1-25D3	0.917408	1.00598	1.00598	NIST up vs NIST+1-25D3	1.24223	0.667882	0.721642	0.0281697	41.3198	1.07529	0.117107	1
500	AGA	0.642285	0.21946	0.000299738	0.898763	1.01092	1.01092	Control up vs 1-25D3	0.16676	1.13297	1.13297	Control up vs NIST	0.118265	1.15409	1.15409	1-25D3 up vs NIST+1-25D3	0.731906	1.02977	1.02977	NIST up vs NIST+1-25D3	0.293473	0.191833	1.78742	0.153735	22.7998	1.30733	0.258028	1
501	AGAP1	0.890413	0.881094	0.0912873	0.914886	0.997049	-1.00296	Control down vs 1-25D3	0.838481	1.00566	1.00566	Control up vs NIST	0.65478	0.987644	-1.01251	1-25D3 down vs NIST+1-25D3	0.454226	0.979189	-1.02125	NIST down vs NIST+1-25D3	0.0243105	0.000231211	0.218565	0.00197343	3.16007	0.0190215	0.027087	1
502	AGAP11	0.0456479	0.161838	0.924827	0.410801	0.967123	-1.03399	Control down vs 1-25D3	0.735904	0.986606	-1.01358	Control down vs NIST	0.0388475	1.09818	1.09818	1-25D3 up vs NIST+1-25D3	0.0896474	1.07649	1.07649	NIST up vs NIST+1-25D3	20.4185	0.0100654	2.16645	0.0406426	0.0788307	0.000985909	0.05628	1
503	AGAP2	0.122067	0.13649	0.599862	0.705314	0.983546	-1.01673	Control down vs 1-25D3	0.365526	1.04133	1.04133	Control up vs NIST	0.227972	0.946504	-1.05652	1-25D3 down vs NIST+1-25D3	0.0270443	0.893985	-1.11859	NIST down vs NIST+1-25D3	6.72471	0.0273609	2.38818	0.053862	0.541205	0.00813741	0.0676608	1
504	AGAP3	0.103923	0.022647	0.800283	0.456692	1.05183	1.05183	Control up vs 1-25D3	0.0138782	1.21885	1.21885	Control up vs NIST	0.0361631	1.1733	1.1733	1-25D3 up vs NIST+1-25D3	0.852422	1.01252	1.01252	NIST up vs NIST+1-25D3	8.14991	0.0327074	5.26672	0.277628	0.228397	0.00802645	0.158141	1
505	AGAP6	0.425116	0.578187	0.374182	0.344309	1.08549	1.08549	Control up vs 1-25D3	0.379377	1.07894	1.07894	Control up vs NIST	0.296402	0.912927	-1.09538	1-25D3 down vs NIST+1-25D3	0.327762	0.91847	-1.08877	NIST down vs NIST+1-25D3	0.987268	0.0304969	0.694653	0.0585938	1.09865	0.0617804	0.253049	1
506	AGAP7	0.797955	0.41381	0.348891	0.129749	0.934504	-1.07009	Control down vs 1-25D3	0.771742	0.987928	-1.01222	Control down vs NIST	0.380241	1.03819	1.03819	1-25D3 up vs NIST+1-25D3	0.666207	0.98205	-1.01828	NIST down vs NIST+1-25D3	0.0851188	0.00069367	1.05803	0.0218031	1.1864	0.0162989	0.0618216	1
507	AGAP8	0.361875	0.0930748	0.000229548	0.547654	1.05744	1.05744	Control up vs 1-25D3	0.0770152	1.19538	1.19538	Control up vs NIST	0.0771737	1.19524	1.19524	1-25D3 up vs NIST+1-25D3	0.548455	1.05732	1.05732	NIST up vs NIST+1-25D3	1.37384	1.1183	2.91468	0.290903	24.4672	1.62799	0.299419	1
508	AGBL1	0.211162	0.273299	0.700781	0.0639578	1.03427	1.03427	Control up vs 1-25D3	0.417599	1.01365	1.01365	Control up vs NIST	0.385548	0.98555	-1.01466	1-25D3 down vs NIST+1-25D3	0.734731	1.00559	1.00559	NIST up vs NIST+1-25D3	3.29472	0.00129258	1.52692	0.00485729	0.369985	0.000784637	0.00954328	1
509	AGBL2	0.98551	0.937203	0.536601	0.757923	1.01137	1.01137	Control up vs 1-25D3	0.890302	1.00506	1.00506	Control up vs NIST	0.555277	0.978443	-1.02203	1-25D3 down vs NIST+1-25D3	0.672572	0.984583	-1.01566	NIST down vs NIST+1-25D3	0.000420015	1.48E-06	0.13418	0.00212038	0.667612	0.00703331	0.0474076	1
510	AGBL3	0.851407	0.0732415	0.97157	0.0832467	0.926048	-1.07986	Control down vs 1-25D3	0.0658176	0.920748	-1.08607	Control down vs NIST	0.0469831	1.09497	1.09497	1-25D3 up vs NIST+1-25D3	0.0370153	1.10127	1.10127	NIST up vs NIST+1-25D3	0.045157	8.46E-06	3.26576	0.0634457	0.0289343	0.000374749	0.0582827	1
511	AGBL4	0.665004	0.0327653	0.176865	0.651187	0.988262	-1.01188	Control down vs 1-25D3	0.00813225	0.918204	-1.08908	Control down vs NIST	0.230527	0.968049	-1.03301	1-25D3 down vs NIST+1-25D3	0.138405	1.04191	1.04191	NIST up vs NIST+1-25D3	0.252815	0.00141784	4.58214	0.0364836	2.11307	0.0112164	0.0238864	1
512	AGBL5	0.279224	0.686929	0.305254	0.358152	0.876279	-1.14119	Control down vs 1-25D3	0.873127	0.977842	-1.02266	Control down vs NIST	0.965494	1.00608	1.00608	1-25D3 up vs NIST+1-25D3	0.466917	0.901588	-1.10915	NIST down vs NIST+1-25D3	2.16248	0.227338	0.507321	0.117842	1.35777	0.210257	0.696847	1
513	AGC1	0.847968	0.494835	0.132051	0.151442	1.06578	1.06578	Control up vs 1-25D3	0.645825	1.01951	1.01951	Control up vs NIST	0.369755	0.962353	-1.03912	1-25D3 down vs NIST+1-25D3	0.885635	1.00603	1.00603	NIST up vs NIST+1-25D3	0.047321	0.000832011	0.862933	0.0178028	2.55673	0.0351645	0.0618918	1
514	AGER	0.268826	0.198635	0.233452	0.302566	1.03112	1.03112	Control up vs 1-25D3	0.0618558	1.06156	1.06156	Control up vs NIST	0.407206	1.02466	1.02466	1-25D3 up vs NIST+1-25D3	0.869763	0.995283	-1.00474	NIST down vs NIST+1-25D3	2.29753	0.0129008	1.90915	0.0187254	1.71746	0.0112302	0.0294248	1
515	AGFG1	0.251879	0.400201	0.676331	0.313559	1.14722	1.14722	Control up vs 1-25D3	0.495453	0.91265	-1.09571	Control down vs NIST	0.267734	0.858989	-1.16416	1-25D3 down vs NIST+1-25D3	0.565543	1.07977	1.07977	NIST up vs NIST+1-25D3	2.54221	0.071577	1.09489	0.226353	0.408569	0.0563108	0.62021	1
516	AGFG2	0.355705	0.580147	0.858644	0.329567	0.964201	-1.03713	Control down vs 1-25D3	0.758662	1.01127	1.01127	Control up vs NIST	0.328091	1.03725	1.03725	1-25D3 up vs NIST+1-25D3	0.761107	0.988976	-1.01115	NIST down vs NIST+1-25D3	1.41948	0.00114575	0.690996	0.0107943	0.15501	0.00161432	0.0468642	1
517	AGGF1	0.202891	0.532712	0.592771	0.868683	1.01414	1.01414	Control up vs 1-25D3	0.381615	1.0789	1.0789	Control up vs NIST	0.277343	1.10015	1.10015	1-25D3 up vs NIST+1-25D3	0.693895	1.03412	1.03412	NIST up vs NIST+1-25D3	3.48521	0.054824	0.783133	0.0666441	0.554545	0.0314609	0.255298	1
518	AGK	0.956062	0.305619	0.0602132	0.951382	1.0058	1.0058	Control up vs 1-25D3	0.619631	0.953655	-1.0486	Control down vs NIST	0.20178	1.13556	1.13556	1-25D3 up vs NIST+1-25D3	0.0824703	1.19766	1.19766	NIST up vs NIST+1-25D3	0.00386852	0.000535579	1.39781	0.148779	3.90218	0.276891	0.319311	1
519	AGL	0.0127135	0.215834	0.845445	0.995049	1.00051	1.00051	Control up vs 1-25D3	0.249862	1.10256	1.10256	Control up vs NIST	0.0877815	1.16415	1.16415	1-25D3 up vs NIST+1-25D3	0.506902	1.05639	1.05639	NIST up vs NIST+1-25D3	77.1596	0.346188	1.80761	0.14223	0.171063	0.00897329	0.236052	1
520	AGMAT	0.901135	0.0758383	2.92E-05	0.744698	1.01157	1.01157	Control up vs 1-25D3	0.63716	1.01686	1.01686	Control up vs NIST	0.0373033	1.0872	1.0872	1-25D3 up vs NIST+1-25D3	0.0478731	1.08154	1.08154	NIST up vs NIST+1-25D3	0.0197415	0.00398052	3.21363	0.0470757	41.2935	0.403265	0.0439463	1
521	AGPAT1	0.207675	0.0841025	0.00821583	0.156797	0.889912	-1.12371	Control down vs 1-25D3	0.192421	0.899079	-1.11225	Control down vs NIST	0.172454	0.894133	-1.1184	1-25D3 down vs NIST+1-25D3	0.140149	0.885016	-1.12992	NIST down vs NIST+1-25D3	3.37314	0.686801	3.06107	0.217911	8.58047	0.407217	0.213564	1
522	AGPAT2	0.137094	0.090565	0.240405	0.350817	0.879818	-1.1366	Control down vs 1-25D3	0.184466	0.829424	-1.20566	Control down vs NIST	0.0847401	0.777231	-1.28662	1-25D3 down vs NIST+1-25D3	0.17209	0.824455	-1.21292	NIST down vs NIST+1-25D3	5.83109	0.689213	2.95386	0.624555	1.67704	0.236393	0.634311	1
523	AGPAT3	0.0782631	0.0446496	0.294148	0.630966	1.00791	1.00791	Control up vs 1-25D3	0.557023	1.00971	1.00971	Control up vs NIST	0.0169195	0.954745	-1.0474	1-25D3 down vs NIST+1-25D3	0.0140919	0.953042	-1.04927	NIST down vs NIST+1-25D3	11.2978	0.0165891	4.04893	0.0126836	1.40621	0.00293671	0.00939772	1
524	AGPAT4	0.0486637	0.834249	0.448224	0.796106	0.987113	-1.01306	Control down vs 1-25D3	0.758694	1.01555	1.01555	Control up vs NIST	0.406525	1.04335	1.04335	1-25D3 up vs NIST+1-25D3	0.77997	1.01413	1.01413	NIST up vs NIST+1-25D3	19.0617	0.165538	0.286237	0.0084891	0.878461	0.0173687	0.0889727	1
525	AGPAT5	0.241382	0.676169	0.379886	0.558776	0.936918	-1.06733	Control down vs 1-25D3	0.251111	0.876655	-1.1407	Control down vs NIST	0.831307	0.976738	-1.02382	1-25D3 down vs NIST+1-25D3	0.69839	1.04388	1.04388	NIST up vs NIST+1-25D3	2.71144	0.140397	0.52465	0.0754714	1.07986	0.103559	0.431553	1
526	AGPAT6	0.168227	0.106515	0.190686	0.695294	1.02475	1.02475	Control up vs 1-25D3	0.223928	0.924082	-1.08215	Control down vs NIST	0.0324212	0.858359	-1.16501	1-25D3 down vs NIST+1-25D3	0.435588	0.95187	-1.05056	NIST down vs NIST+1-25D3	4.49026	0.136852	2.72453	0.124343	2.00341	0.0609551	0.136915	1
527	AGPAT9	0.192523	0.00165656	0.00447778	0.179557	1.18241	1.18241	Control up vs 1-25D3	0.00219806	0.614276	-1.62793	Control down vs NIST	0.00907309	0.68306	-1.464	1-25D3 down vs NIST+1-25D3	0.0414175	1.31481	1.31481	NIST up vs NIST+1-25D3	3.74744	2.16481	12.0734	1.99859	10.4692	1.15535	0.496608	1
528	AGPS	0.763922	0.12493	0.353081	0.124324	0.925638	-1.08034	Control down vs 1-25D3	0.253503	0.945903	-1.05719	Control down vs NIST	0.342875	0.955381	-1.0467	1-25D3 down vs NIST+1-25D3	0.17398	0.934912	-1.06962	NIST down vs NIST+1-25D3	0.118045	0.00119629	2.50632	0.0650531	1.17133	0.0202684	0.0778669	1
529	AGR2	0.415432	0.212749	1.07E-05	0.310221	1.1669	1.1669	Control up vs 1-25D3	0.239494	0.834597	-1.19818	Control down vs NIST	0.322576	0.860509	-1.1621	1-25D3 down vs NIST+1-25D3	0.229773	1.20313	1.20313	NIST up vs NIST+1-25D3	1.03822	4.70155	1.8251	0.469614	52.7982	9.05695	0.771925	1
530	AGR3	0.0781346	0.719485	0.5978	0.60758	1.01485	1.01485	Control up vs 1-25D3	0.558196	0.983294	-1.01699	Control down vs NIST	0.461966	0.978936	-1.02152	1-25D3 down vs NIST+1-25D3	0.718698	1.01035	1.01035	NIST up vs NIST+1-25D3	11.3188	0.0197163	0.456151	0.00437327	0.545066	0.00348382	0.028762	1
531	AGRN	0.177703	0.148409	0.12017	0.108763	0.744273	-1.34359	Control down vs 1-25D3	0.0893412	0.729149	-1.37146	Control down vs NIST	0.510569	0.89256	-1.12037	1-25D3 down vs NIST+1-25D3	0.588287	0.911074	-1.09761	NIST down vs NIST+1-25D3	4.17613	1.29505	2.27829	0.78324	2.70613	0.620217	1.03136	1
532	AGRP	0.702412	0.0159072	0.220787	0.175897	1.02128	1.02128	Control up vs 1-25D3	0.109596	0.974874	-1.02577	Control down vs NIST	0.534907	1.00929	1.00929	1-25D3 up vs NIST+1-25D3	0.00367813	1.05734	1.05734	NIST up vs NIST+1-25D3	0.194327	0.000298363	5.97473	0.0153315	1.79501	0.00307073	0.00769818	1
533	AGT	0.498332	0.884291	0.537188	0.623826	1.02975	1.02975	Control up vs 1-25D3	0.738999	1.02004	1.02004	Control up vs NIST	0.789674	1.01599	1.01599	1-25D3 up vs NIST+1-25D3	0.671072	1.02566	1.02566	NIST up vs NIST+1-25D3	0.67262	0.00621725	0.213905	0.0089015	0.666358	0.0184867	0.124843	1
534	AGTPBP1	0.175872	0.173889	0.136233	0.60388	1.03745	1.03745	Control up vs 1-25D3	0.148681	1.11406	1.11406	Control up vs NIST	0.118221	1.12537	1.12537	1-25D3 up vs NIST+1-25D3	0.51046	1.04798	1.04798	NIST up vs NIST+1-25D3	4.23417	0.206733	2.07512	0.121193	2.508	0.0976497	0.175209	1
535	AGTR1	0.303906	0.401978	0.703164	0.110961	0.945429	-1.05772	Control down vs 1-25D3	0.27087	0.963438	-1.03795	Control down vs NIST	0.54107	1.02038	1.02038	1-25D3 up vs NIST+1-25D3	0.968223	1.0013	1.0013	NIST up vs NIST+1-25D3	1.88008	0.00289019	1.09	0.0137229	0.366312	0.00307455	0.0377696	1
536	AGTR2	0.824899	0.132891	0.633992	0.0415391	1.09132	1.09132	Control up vs 1-25D3	0.0789808	1.07559	1.07559	Control up vs NIST	0.13352	0.941133	-1.06255	1-25D3 down vs NIST+1-25D3	0.241314	0.954902	-1.04723	NIST down vs NIST+1-25D3	0.0632601	0.000170937	2.42363	0.0409656	0.479594	0.00540425	0.0507077	1
537	AGTRAP	0.0295864	0.141443	0.679036	0.216664	0.849974	-1.17651	Control down vs 1-25D3	0.231909	0.854848	-1.1698	Control down vs NIST	0.219105	0.850771	-1.1754	1-25D3 down vs NIST+1-25D3	0.204577	0.845921	-1.18214	NIST down vs NIST+1-25D3	32.3068	0.813652	2.34117	0.437607	0.404217	0.0503703	0.560755	1
538	AGXT	0.542932	0.0127346	0.0317807	0.476202	1.0169	1.0169	Control up vs 1-25D3	0.0114195	1.07401	1.07401	Control up vs NIST	0.0169429	1.06812	1.06812	1-25D3 up vs NIST+1-25D3	0.629389	1.01133	1.01133	NIST up vs NIST+1-25D3	0.528162	0.0057932	6.44933	0.0409359	5.18423	0.0219372	0.0190419	1
539	AGXT2	0.703101	0.764597	0.655022	0.933281	1.00315	1.00315	Control up vs 1-25D3	0.360005	1.03591	1.03591	Control up vs NIST	0.893732	1.00504	1.00504	1-25D3 up vs NIST+1-25D3	0.477593	0.973257	-1.02748	NIST down vs NIST+1-25D3	0.193341	0.000477834	0.387847	0.0064823	0.443615	0.00494292	0.0501407	1
540	AGXT2L1	0.721212	0.250726	0.0870073	0.684366	0.987269	-1.0129	Control down vs 1-25D3	0.92042	0.99687	-1.00314	Control down vs NIST	0.0747876	1.06339	1.06339	1-25D3 up vs NIST+1-25D3	0.123879	1.05315	1.05315	NIST up vs NIST+1-25D3	0.168545	0.00211755	1.62812	0.0189269	3.24224	0.0251274	0.034875	1
541	AGXT2L2	0.834584	0.0594923	6.53E-06	0.250674	1.0467	1.0467	Control up vs 1-25D3	0.682252	0.9844	-1.01585	Control down vs NIST	0.0101284	0.886468	-1.12807	1-25D3 down vs NIST+1-25D3	0.146044	0.942568	-1.06093	NIST down vs NIST+1-25D3	0.0562648	0.019224	3.58486	0.0618628	59.3978	0.683339	0.05177	1
542	AHCTF1	0.215273	0.0752132	0.0389372	0.343621	1.06456	1.06456	Control up vs 1-25D3	0.265317	0.928356	-1.07717	Control down vs NIST	0.477208	1.04751	1.04751	1-25D3 up vs NIST+1-25D3	0.0167834	1.2012	1.2012	NIST up vs NIST+1-25D3	3.20558	0.248641	3.22598	0.157807	4.75689	0.15513	0.146752	1
543	AHCY	0.0706702	0.796303	0.755151	0.443713	0.871106	-1.14797	Control down vs 1-25D3	0.449197	0.872597	-1.146	Control down vs NIST	0.942232	0.987247	-1.01292	1-25D3 down vs NIST+1-25D3	0.934552	0.985559	-1.01465	NIST down vs NIST+1-25D3	12.6685	0.453448	0.341191	0.126427	0.289786	0.0715863	1.11164	1
544	AHCYL1	0.230511	0.802988	0.0436372	0.676223	0.959628	-1.04207	Control down vs 1-25D3	0.452465	0.927755	-1.07787	Control down vs NIST	0.646432	0.955699	-1.04636	1-25D3 down vs NIST+1-25D3	0.906514	0.988532	-1.0116	NIST down vs NIST+1-25D3	2.90332	0.498729	0.331457	0.0377451	4.5254	0.343558	0.341629	1
545	AHCYL2	0.445653	0.768232	0.360132	0.521669	1.0575	1.0575	Control up vs 1-25D3	0.374145	1.08157	1.08157	Control up vs NIST	0.808036	1.0212	1.0212	1-25D3 up vs NIST+1-25D3	0.985912	0.998479	-1.00152	NIST down vs NIST+1-25D3	0.887254	0.0297751	0.382449	0.0335846	1.14647	0.0671175	0.263443	1
546	AHDC1	0.0462141	0.135037	0.860236	0.0578262	0.875434	-1.14229	Control down vs 1-25D3	0.207221	0.920167	-1.08676	Control down vs NIST	0.796602	0.983877	-1.01639	1-25D3 down vs NIST+1-25D3	0.308427	0.936046	-1.06832	NIST down vs NIST+1-25D3	20.1502	0.0481305	2.40235	0.112444	0.153095	0.00477717	0.140417	1
547	AHI1	0.375379	0.101567	0.0942136	0.0606015	1.19389	1.19389	Control up vs 1-25D3	0.612898	1.04426	1.04426	Control up vs NIST	0.811853	1.02047	1.02047	1-25D3 up vs NIST+1-25D3	0.0950051	1.16668	1.16668	NIST up vs NIST+1-25D3	1.2795	0.113021	2.79101	0.238079	3.10654	0.176664	0.255907	1
548	AHNAK	0.548877	0.264324	0.00563625	0.327247	0.936545	-1.06775	Control down vs 1-25D3	0.293572	1.07314	1.07314	Control up vs NIST	0.417025	1.05531	1.05531	1-25D3 up vs NIST+1-25D3	0.225664	0.920984	-1.0858	NIST down vs NIST+1-25D3	0.511022	0.0828275	1.56595	0.0783125	9.72304	0.324164	0.150029	1
549	AHNAK2	0.908102	0.452749	0.0607188	0.301557	0.827588	-1.20833	Control down vs 1-25D3	0.857898	1.03233	1.03233	Control up vs NIST	0.992983	0.99844	-1.00156	1-25D3 down vs NIST+1-25D3	0.229457	0.800422	-1.24934	NIST down vs NIST+1-25D3	0.0170343	0.00821692	0.959548	0.357277	3.88658	0.964752	1.11702	1
550	AHR	0.22915	0.0130078	0.00216037	0.114525	1.08628	1.08628	Control up vs 1-25D3	0.0155049	1.15146	1.15146	Control up vs NIST	0.0372335	1.12262	1.12262	1-25D3 up vs NIST+1-25D3	0.256491	1.05906	1.05906	NIST up vs NIST+1-25D3	2.92865	0.358256	6.40305	0.179361	13.1011	0.244656	0.0840352	1
551	AHRR	0.230672	0.735766	0.993496	0.331536	0.957128	-1.04479	Control down vs 1-25D3	0.920632	0.995635	-1.00438	Control down vs NIST	0.596452	1.02371	1.02371	1-25D3 up vs NIST+1-25D3	0.716356	0.984118	-1.01614	NIST down vs NIST+1-25D3	2.90034	0.000143716	0.431189	0.00981545	0.00653033	9.91E-05	0.0682911	1
552	AHSA1	0.0146927	0.372	0.902058	0.59823	0.879669	-1.13679	Control down vs 1-25D3	0.168776	0.703795	-1.42087	Control down vs NIST	0.324696	0.783056	-1.27705	1-25D3 down vs NIST+1-25D3	0.929056	0.978737	-1.02173	NIST down vs NIST+1-25D3	66.5648	1.59209	1.17591	0.809236	0.104267	0.0478358	2.06453	1
553	AHSA2	0.569578	0.0099374	4.60E-06	0.389956	0.937114	-1.06711	Control down vs 1-25D3	0.0489508	1.17775	1.17775	Control up vs NIST	0.00320738	1.33134	1.33134	1-25D3 up vs NIST+1-25D3	0.443571	1.05932	1.05932	NIST up vs NIST+1-25D3	0.454779	0.632109	7.0064	0.452481	64.5664	2.77985	0.193743	1
554	AHSG	0.980462	0.264329	0.087109	0.414517	1.02737	1.02737	Control up vs 1-25D3	0.153846	1.05038	1.05038	Control up vs NIST	0.26915	1.03787	1.03787	1-25D3 up vs NIST+1-25D3	0.645545	1.01513	1.01513	NIST up vs NIST+1-25D3	0.000763748	1.03E-05	1.56593	0.0194813	3.24023	0.026874	0.0373223	1
555	AHSP	0.1762	0.559933	0.616202	0.204263	1.05776	1.05776	Control up vs 1-25D3	0.323414	1.04379	1.04379	Control up vs NIST	0.802694	0.989498	-1.01061	1-25D3 down vs NIST+1-25D3	0.948262	1.00274	1.00274	NIST up vs NIST+1-25D3	4.22369	0.0151269	0.729303	0.0153288	0.511187	0.00716288	0.0630551	1
556	AICDA	0.721806	0.390022	0.356912	0.491263	1.02811	1.02811	Control up vs 1-25D3	0.349654	0.962596	-1.03886	Control down vs NIST	0.797597	0.989844	-1.01026	1-25D3 down vs NIST+1-25D3	0.18377	1.05722	1.05722	NIST up vs NIST+1-25D3	0.167768	0.00120731	1.12337	0.0209481	1.15774	0.0143927	0.0559425	1
557	AIDA	0.167883	0.81716	0.578093	0.895306	1.0099	1.0099	Control up vs 1-25D3	0.412555	1.0645	1.0645	Control up vs NIST	0.680204	1.03147	1.03147	1-25D3 up vs NIST+1-25D3	0.772529	0.978559	-1.02191	NIST down vs NIST+1-25D3	4.50236	0.0578148	0.310907	0.0205513	0.582788	0.025682	0.198303	1
558	AIF1	0.531702	0.989992	0.0061837	0.994243	0.999738	-1.00026	Control down vs 1-25D3	0.800202	0.99084	-1.00924	Control down vs NIST	0.970332	1.00135	1.00135	1-25D3 up vs NIST+1-25D3	0.777272	1.01034	1.01034	NIST up vs NIST+1-25D3	0.561812	0.0274875	0.0365905	0.000569353	9.43305	0.097853	0.0466804	1
559	AIF1L	0.285591	0.0885866	6.23E-05	0.315577	1.08129	1.08129	Control up vs 1-25D3	0.163097	0.894308	-1.11818	Control down vs NIST	0.998103	1.00018	1.00018	1-25D3 up vs NIST+1-25D3	0.0294962	1.2093	1.2093	NIST up vs NIST+1-25D3	2.0848	1.60553	2.98568	0.201655	34.2065	1.54023	0.202623	1
560	AIFM1	0.649938	0.271943	0.017959	0.397801	1.03587	1.03587	Control up vs 1-25D3	0.327507	1.04197	1.04197	Control up vs NIST	0.244106	1.05073	1.05073	1-25D3 up vs NIST+1-25D3	0.300439	1.04459	1.04459	NIST up vs NIST+1-25D3	0.279315	0.0119033	1.53273	0.0301757	6.49385	0.0852322	0.0590628	1
561	AIFM2	0.438814	0.00545514	4.13E-05	0.370851	1.06769	1.06769	Control up vs 1-25D3	0.0274495	0.832967	-1.20053	Control down vs NIST	0.00197753	0.741297	-1.34899	1-25D3 down vs NIST+1-25D3	0.481249	0.950192	-1.05242	NIST down vs NIST+1-25D3	0.919411	0.701494	8.48552	0.512511	37.8975	1.52596	0.181195	1
562	AIFM3	0.190696	0.257157	0.377599	0.129839	1.05221	1.05221	Control up vs 1-25D3	0.707078	0.988226	-1.01191	Control down vs NIST	0.296174	0.966709	-1.03444	1-25D3 down vs NIST+1-25D3	0.368837	1.0293	1.0293	NIST up vs NIST+1-25D3	3.79665	0.0160172	1.59824	0.0186029	1.08735	0.00843756	0.034919	1
563	AIG1	0.794082	0.00992216	0.000300386	0.0776191	0.82511	-1.21196	Control down vs 1-25D3	0.0949215	0.835171	-1.19736	Control down vs NIST	0.0303921	0.780598	-1.28107	1-25D3 down vs NIST+1-25D3	0.0247382	0.771195	-1.29669	NIST down vs NIST+1-25D3	0.0885591	0.0782799	7.00994	0.815777	22.7867	1.76786	0.349123	1
564	AIM1	0.909379	0.277069	0.0192526	0.432474	1.06255	1.06255	Control up vs 1-25D3	0.113588	1.13815	1.13815	Control up vs NIST	0.333407	1.07839	1.07839	1-25D3 up vs NIST+1-25D3	0.929261	1.00676	1.00676	NIST up vs NIST+1-25D3	0.0165604	0.0023773	1.51098	0.102876	6.32523	0.287106	0.204258	1
565	AIM1L	0.968189	0.0815171	0.405319	0.406861	0.920779	-1.08604	Control down vs 1-25D3	0.294331	0.899758	-1.11141	Control down vs NIST	0.0658385	0.81991	-1.21965	1-25D3 down vs NIST+1-25D3	0.0973871	0.839065	-1.1918	NIST down vs NIST+1-25D3	0.00202597	7.59E-05	3.10678	0.349116	1.00008	0.0749207	0.337117	1
566	AIM2	0.836753	0.607605	0.000101559	0.203442	0.970655	-1.03023	Control down vs 1-25D3	0.468126	0.983685	-1.01659	Control down vs NIST	0.623121	1.01111	1.01111	1-25D3 up vs NIST+1-25D3	0.918534	0.997718	-1.00229	NIST down vs NIST+1-25D3	0.0547587	0.00324887	0.640988	0.00377505	30.2223	0.118661	0.0176683	1
567	AIMP2	0.199597	0.00156029	0.000867217	0.123893	1.04713	1.04713	Control up vs 1-25D3	0.0151775	1.08454	1.08454	Control up vs NIST	0.00239873	1.11991	1.11991	1-25D3 up vs NIST+1-25D3	0.0181828	1.08128	1.08128	NIST up vs NIST+1-25D3	3.56553	0.186427	12.2798	0.112913	17.059	0.104572	0.0275851	1
568	AIP	0.338781	0.211183	0.00516087	0.169448	1.13566	1.13566	Control up vs 1-25D3	0.0647298	1.19621	1.19621	Control up vs NIST	0.668113	1.03846	1.03846	1-25D3 up vs NIST+1-25D3	0.871228	0.985897	-1.01431	NIST down vs NIST+1-25D3	1.55372	0.469297	1.8341	0.166124	10.0043	0.604094	0.271726	1
569	AIPL1	0.879036	0.795794	0.274463	0.441178	1.02383	1.02383	Control up vs 1-25D3	0.405247	1.02585	1.02585	Control up vs NIST	0.990111	0.999628	-1.00037	1-25D3 down vs NIST+1-25D3	0.937805	0.997658	-1.00235	NIST down vs NIST+1-25D3	0.029699	0.000158161	0.341934	0.00364721	1.49783	0.010651	0.0319993	1
570	AIRE	0.665703	0.255334	0.117972	0.451398	1.05598	1.05598	Control up vs 1-25D3	0.0764033	1.14851	1.14851	Control up vs NIST	0.41663	1.06068	1.06068	1-25D3 up vs NIST+1-25D3	0.725254	0.975222	-1.02541	NIST down vs NIST+1-25D3	0.25163	0.0137183	1.60662	0.0960492	2.73575	0.109035	0.179351	1
571	AJAP1	0.341655	0.911054	0.0486091	0.692492	0.987649	-1.0125	Control down vs 1-25D3	0.957603	1.00166	1.00166	Control up vs NIST	0.8984	0.996012	-1.004	1-25D3 down vs NIST+1-25D3	0.566857	0.982076	-1.01825	NIST down vs NIST+1-25D3	1.52994	0.02542	0.174377	0.00201594	4.31156	0.0332301	0.0346824	1
572	AK1	0.577526	0.200469	1.83E-05	0.665281	1.01967	1.01967	Control up vs 1-25D3	0.44122	1.03572	1.03572	Control up vs NIST	0.104765	1.08174	1.08174	1-25D3 up vs NIST+1-25D3	0.182262	1.06499	1.06499	NIST up vs NIST+1-25D3	0.434524	0.158948	1.89784	0.0449755	46.307	0.731597	0.0710948	1
573	AK2	0.493137	0.0561048	0.000815369	0.463185	0.964222	-1.03711	Control down vs 1-25D3	0.146366	1.07852	1.07852	Control up vs NIST	0.0172391	1.14855	1.14855	1-25D3 up vs NIST+1-25D3	0.591316	1.02682	1.02682	NIST up vs NIST+1-25D3	0.691466	0.112965	3.67738	0.103842	17.3564	0.32674	0.0847142	1
574	AK2P2	0.512344	0.924378	0.178803	0.824756	1.01325	1.01325	Control up vs 1-25D3	0.835956	1.01238	1.01238	Control up vs NIST	0.566077	0.966204	-1.03498	1-25D3 down vs NIST+1-25D3	0.575605	0.967031	-1.03409	NIST down vs NIST+1-25D3	0.624013	0.0181474	0.154167	0.00641386	2.09707	0.0581635	0.12481	1
575	AK3	0.331115	0.0933359	0.00149347	0.339206	1.12354	1.12354	Control up vs 1-25D3	0.0429273	1.31238	1.31238	Control up vs NIST	0.153048	1.19736	1.19736	1-25D3 up vs NIST+1-25D3	0.834908	1.02507	1.02507	NIST up vs NIST+1-25D3	1.6193	1.31147	2.91068	0.484192	14.6059	1.6198	0.49905	1
576	AK3L1	0.755992	0.0990005	6.30E-06	0.675619	0.972402	-1.02838	Control down vs 1-25D3	0.0538191	1.1543	1.1543	Control up vs NIST	0.157128	1.10505	1.10505	1-25D3 up vs NIST+1-25D3	0.297373	0.930916	-1.07421	NIST down vs NIST+1-25D3	0.126619	0.132254	2.82703	0.14788	59.9037	2.08902	0.156928	1
577	AK5	0.67701	0.363357	0.649699	0.477935	0.98472	-1.01552	Control down vs 1-25D3	0.093539	0.961754	-1.03977	Control down vs NIST	0.97735	1.00061	1.00061	1-25D3 up vs NIST+1-25D3	0.2744	1.0245	1.0245	NIST up vs NIST+1-25D3	0.232947	0.000189826	1.20214	0.00649342	0.452586	0.00162978	0.0162047	1
578	AK7	0.564297	0.690166	0.0646029	0.389787	1.04421	1.04421	Control up vs 1-25D3	0.393345	1.04386	1.04386	Control up vs NIST	0.823512	1.01106	1.01106	1-25D3 up vs NIST+1-25D3	0.818199	1.0114	1.0114	NIST up vs NIST+1-25D3	0.46864	0.0168711	0.502151	0.0143783	3.77182	0.0720001	0.0859003	1
579	AKAP1	0.146484	0.337719	0.778343	0.935551	1.00688	1.00688	Control up vs 1-25D3	0.621411	0.958737	-1.04304	Control down vs NIST	0.229835	1.11199	1.11199	1-25D3 up vs NIST+1-25D3	0.0924182	1.16782	1.16782	NIST up vs NIST+1-25D3	5.36619	0.0390901	1.28429	0.108912	0.257697	0.014569	0.25441	1
580	AKAP10	0.622725	0.728882	0.381369	0.880353	0.983672	-1.0166	Control down vs 1-25D3	0.802775	0.973023	-1.02773	Control down vs NIST	0.392424	0.90892	-1.10021	1-25D3 down vs NIST+1-25D3	0.446568	0.918867	-1.0883	NIST down vs NIST+1-25D3	0.331918	0.0167872	0.441698	0.0623413	1.07503	0.101153	0.423421	1
581	AKAP11	0.564852	0.743754	0.0557757	0.454472	1.07966	1.07966	Control up vs 1-25D3	0.395475	1.09143	1.09143	Control up vs NIST	0.82202	1.02297	1.02297	1-25D3 up vs NIST+1-25D3	0.906335	1.01194	1.01194	NIST up vs NIST+1-25D3	0.467167	0.075653	0.419078	0.0503162	4.04634	0.32388	0.360192	1
582	AKAP12	0.540721	8.36E-05	0.00443078	0.135345	0.831729	-1.20232	Control down vs 1-25D3	0.000287752	0.526119	-1.90071	Control down vs NIST	0.000142484	0.493308	-2.02713	1-25D3 down vs NIST+1-25D3	0.0541202	0.77986	-1.28228	NIST down vs NIST+1-25D3	0.534653	0.294944	26.566	4.1855	10.5043	1.10331	0.472653	1
583	AKAP13	0.376983	0.105653	6.95E-05	0.712949	0.977818	-1.02269	Control down vs 1-25D3	0.721965	1.02193	1.02193	Control up vs NIST	0.0924066	0.894744	-1.11764	1-25D3 down vs NIST+1-25D3	0.0273755	0.856123	-1.16806	NIST down vs NIST+1-25D3	1.26878	0.613418	2.73584	0.119227	33.282	0.966944	0.130739	1
584	AKAP14	0.243923	0.989013	0.847676	0.975419	1.0009	1.0009	Control up vs 1-25D3	0.882403	0.995709	-1.00431	Control down vs NIST	0.878888	1.00444	1.00444	1-25D3 up vs NIST+1-25D3	0.741201	1.00967	1.00967	NIST up vs NIST+1-25D3	2.66911	0.0014937	0.0390136	0.000389112	0.168329	0.00111925	0.0299212	1
585	AKAP2	0.315701	0.375069	0.0104437	0.171725	0.945363	-1.05779	Control down vs 1-25D3	0.144244	0.941285	-1.06238	Control down vs NIST	0.997982	0.999902	-1.0001	1-25D3 down vs NIST+1-25D3	0.913539	1.00423	1.00423	NIST up vs NIST+1-25D3	1.76128	0.0829384	1.16677	0.0208611	7.90128	0.0941799	0.053638	1
586	AKAP3	0.274114	0.741271	0.40526	0.724698	0.983857	-1.01641	Control down vs 1-25D3	0.461353	0.966129	-1.03506	Control down vs NIST	0.510318	0.969769	-1.03117	1-25D3 down vs NIST+1-25D3	0.786228	0.987564	-1.01259	NIST down vs NIST+1-25D3	2.22753	0.0186019	0.422834	0.0105905	1.00025	0.0167018	0.0751391	1
587	AKAP4	0.401531	0.629016	0.644508	0.402915	1.03312	1.03312	Control up vs 1-25D3	0.322229	1.03965	1.03965	Control up vs NIST	0.721802	1.01373	1.01373	1-25D3 up vs NIST+1-25D3	0.84764	1.00737	1.00737	NIST up vs NIST+1-25D3	1.11607	0.00295409	0.603449	0.0103848	0.461422	0.00529376	0.0516272	1
588	AKAP5	0.645363	0.0343437	0.00107106	0.865786	1.00474	1.00474	Control up vs 1-25D3	0.021083	1.07875	1.07875	Control up vs NIST	0.0405074	1.06714	1.06714	1-25D3 up vs NIST+1-25D3	0.827388	0.993917	-1.00612	NIST down vs NIST+1-25D3	0.287721	0.0142185	4.49878	0.041501	16.0709	0.0988354	0.0276748	1
589	AKAP6	0.117577	0.0722824	0.967559	0.0375591	1.09562	1.09562	Control up vs 1-25D3	0.107771	1.06921	1.06921	Control up vs NIST	0.631842	1.01876	1.01876	1-25D3 up vs NIST+1-25D3	0.281009	1.04392	1.04392	NIST up vs NIST+1-25D3	7.03626	0.00136148	3.28558	0.0576209	0.0330996	0.00038699	0.0526125	1
590	AKAP7	0.961671	0.646494	0.0254509	0.401034	1.047	1.047	Control up vs 1-25D3	0.606162	1.02822	1.02822	Control up vs NIST	0.713535	1.01994	1.01994	1-25D3 up vs NIST+1-25D3	0.486213	1.03856	1.03856	NIST up vs NIST+1-25D3	0.00294257	0.000188707	0.573657	0.0194505	5.67421	0.12826	0.101718	1
591	AKAP8	0.938187	0.398401	0.106167	0.641589	1.0336	1.0336	Control up vs 1-25D3	0.298778	0.927132	-1.0786	Control down vs NIST	0.980796	0.998303	-1.0017	1-25D3 down vs NIST+1-25D3	0.153303	1.11294	1.11294	NIST up vs NIST+1-25D3	0.00767089	0.00043706	1.09986	0.0646647	2.90729	0.113953	0.17638	1
592	AKAP8L	0.633877	0.114047	0.0551178	0.863705	0.985799	-1.01441	Control down vs 1-25D3	0.813265	0.980496	-1.01989	Control down vs NIST	0.0511976	0.833599	-1.19962	1-25D3 down vs NIST+1-25D3	0.057076	0.838108	-1.19316	NIST down vs NIST+1-25D3	0.309593	0.0343824	2.63019	0.215365	4.06891	0.222114	0.245646	1
593	AKAP9	0.779647	0.718538	0.213605	0.365369	1.0457	1.0457	Control up vs 1-25D3	0.319346	1.05065	1.05065	Control up vs NIST	0.699468	0.981488	-1.01886	1-25D3 down vs NIST+1-25D3	0.629476	0.976862	-1.02369	NIST down vs NIST+1-25D3	0.102067	0.00171912	0.457614	0.012557	1.84144	0.0336862	0.0823202	1
594	AKIRIN1	0.322722	0.167156	0.0253777	0.52441	0.952507	-1.04986	Control down vs 1-25D3	0.986366	1.00129	1.00129	Control up vs NIST	0.164131	0.894674	-1.11773	1-25D3 down vs NIST+1-25D3	0.0558319	0.851084	-1.17497	NIST down vs NIST+1-25D3	1.69484	0.216361	2.12518	0.143273	5.68073	0.255317	0.20225	1
595	AKIRIN2	0.3559	0.000101077	3.60E-06	0.420105	1.03056	1.03056	Control up vs 1-25D3	0.000213242	0.808733	-1.2365	Control down vs NIST	0.000142315	0.799161	-1.25131	1-25D3 down vs NIST+1-25D3	0.621877	1.01836	1.01836	NIST up vs NIST+1-25D3	1.41802	0.512867	25.3354	0.401682	68.437	0.723359	0.0475637	1
596	AKNA	0.609506	0.868957	0.00122609	0.54366	0.964566	-1.03674	Control down vs 1-25D3	0.494117	0.96008	-1.04158	Control down vs NIST	0.669366	1.02555	1.02555	1-25D3 up vs NIST+1-25D3	0.613667	1.03034	1.03034	NIST up vs NIST+1-25D3	0.359843	0.0756834	0.236179	0.00963786	15.4622	0.420647	0.122422	1
597	AKNAD1	0.329039	0.12337	0.63492	0.106189	1.16645	1.16645	Control up vs 1-25D3	0.661364	1.0396	1.0396	Control up vs NIST	0.560741	1.05317	1.05317	1-25D3 up vs NIST+1-25D3	0.0834493	1.18167	1.18167	NIST up vs NIST+1-25D3	1.63761	0.0239672	2.52326	0.231785	0.477974	0.0292709	0.275578	1
598	AKR1A1	0.238506	0.800003	0.445821	0.850228	0.972171	-1.02863	Control down vs 1-25D3	0.588352	0.921729	-1.08492	Control down vs NIST	0.48276	0.899141	-1.11217	1-25D3 down vs NIST+1-25D3	0.723409	0.948347	-1.05447	NIST down vs NIST+1-25D3	2.76047	0.214462	0.3358	0.0884462	0.88489	0.155381	0.790169	1
599	AKR1B1	0.0633077	0.0418804	0.46684	0.408911	0.88587	-1.12883	Control down vs 1-25D3	0.0954079	0.770579	-1.29773	Control down vs NIST	0.0343021	0.705616	-1.4172	1-25D3 down vs NIST+1-25D3	0.168973	0.811188	-1.23276	NIST down vs NIST+1-25D3	14.3122	0.968078	4.15637	1.0161	0.830043	0.13528	0.733408	1
600	AKR1B10	0.970722	0.266503	0.0425667	0.943892	1.02216	1.02216	Control up vs 1-25D3	0.104015	0.57831	-1.72918	Control down vs NIST	0.370454	0.751642	-1.33042	1-25D3 down vs NIST+1-25D3	0.372744	1.32852	1.32852	NIST up vs NIST+1-25D3	0.00171583	0.00299735	1.55634	1.78263	4.57536	3.49376	3.43622	1
601	AKR1B15	0.956763	0.20529	0.0280578	0.987272	0.99695	-1.00306	Control down vs 1-25D3	0.0772297	0.689684	-1.44994	Control down vs NIST	0.286289	0.809661	-1.23508	1-25D3 down vs NIST+1-25D3	0.420206	1.17038	1.17038	NIST up vs NIST+1-25D3	0.00374585	0.00295186	1.86867	0.809687	5.45611	1.57607	1.29989	1
602	AKR1C1	0.461224	0.412344	0.157358	0.451615	1.0208	1.0208	Control up vs 1-25D3	0.439773	0.979078	-1.02137	Control down vs NIST	0.891691	0.996343	-1.00367	1-25D3 down vs NIST+1-25D3	0.179638	1.0388	1.0388	NIST up vs NIST+1-25D3	0.81801	0.00532941	1.06194	0.00907537	2.28706	0.0130302	0.0256381	1
603	AKR1C2	0.202133	0.0107452	0.00727313	0.697073	0.927885	-1.07772	Control down vs 1-25D3	0.00646687	0.518771	-1.92763	Control down vs NIST	0.0194792	0.589579	-1.69613	1-25D3 down vs NIST+1-25D3	0.781963	1.05453	1.05453	NIST up vs NIST+1-25D3	3.50344	4.51987	6.82759	2.95599	8.93957	2.58024	1.29884	1
604	AKR1C3	0.780038	0.000633091	1.31E-05	0.176085	1.09237	1.09237	Control up vs 1-25D3	0.000662695	0.736611	-1.35757	Control down vs NIST	0.0252571	0.851128	-1.17491	1-25D3 down vs NIST+1-25D3	0.00379057	1.2622	1.2622	NIST up vs NIST+1-25D3	0.101686	0.0770658	15.7436	0.711914	50.2802	1.51575	0.135658	1
605	AKR1C4	0.459399	0.00919327	0.149478	0.486646	0.775895	-1.28883	Control down vs 1-25D3	0.00563403	0.282587	-3.53873	Control down vs NIST	0.0183728	0.365999	-2.73225	1-25D3 down vs NIST+1-25D3	0.98912	1.00492	1.00492	NIST up vs NIST+1-25D3	0.825853	0.994809	7.18754	10.9827	2.36499	2.40917	4.58407	1
606	AKR1CL1	0.440073	0.828507	0.727046	0.563289	1.01872	1.01872	Control up vs 1-25D3	0.608875	1.01652	1.01652	Control up vs NIST	0.459438	0.976389	-1.02418	1-25D3 down vs NIST+1-25D3	0.499898	0.978503	-1.02197	NIST down vs NIST+1-25D3	0.913406	0.0012006	0.294518	0.00351577	0.330328	0.00262883	0.0358121	1
607	AKR1D1	0.0769491	0.36061	0.372583	0.133303	1.07148	1.07148	Control up vs 1-25D3	0.136729	1.07074	1.07074	Control up vs NIST	0.699141	0.983442	-1.01684	1-25D3 down vs NIST+1-25D3	0.710816	0.984116	-1.01614	NIST down vs NIST+1-25D3	11.5156	0.0926306	1.21062	0.0264629	1.10398	0.0160878	0.0655768	1
608	AKR1E2	0.819834	0.235821	0.00818447	0.536651	1.0174	1.0174	Control up vs 1-25D3	0.69085	1.01109	1.01109	Control up vs NIST	0.0697518	0.94625	-1.0568	1-25D3 down vs NIST+1-25D3	0.101138	0.952153	-1.05025	NIST down vs NIST+1-25D3	0.0670979	0.00173017	1.70096	0.0153152	8.59159	0.0515716	0.0270116	1
609	AKR7A2	0.852866	0.0412353	0.00127447	0.0430817	0.890336	-1.12317	Control down vs 1-25D3	0.329757	1.05217	1.05217	Control up vs NIST	0.0339086	1.13129	1.13129	1-25D3 up vs NIST+1-25D3	0.399538	0.957288	-1.04462	NIST down vs NIST+1-25D3	0.0442548	0.00686376	4.18264	0.127272	15.2912	0.310193	0.0912856	1
610	AKR7A3	0.98413	0.0587177	0.000205911	0.298301	0.955828	-1.04621	Control down vs 1-25D3	0.061985	1.09111	1.09111	Control up vs NIST	0.166857	1.06349	1.06349	1-25D3 up vs NIST+1-25D3	0.117633	0.931632	-1.07338	NIST down vs NIST+1-25D3	0.000503867	8.85E-05	3.60544	0.0754219	25.1753	0.351093	0.0627567	1
611	AKR7L	0.491823	0.0544473	0.281431	0.0788808	1.05437	1.05437	Control up vs 1-25D3	0.16135	1.04162	1.04162	Control up vs NIST	0.217054	1.0361	1.0361	1-25D3 up vs NIST+1-25D3	0.108293	1.04879	1.04879	NIST up vs NIST+1-25D3	0.696304	0.00303064	3.72515	0.033213	1.46451	0.00870492	0.0267477	1
612	AKT1	0.408455	0.525602	0.000192053	0.396904	1.04799	1.04799	Control up vs 1-25D3	0.163458	1.08325	1.08325	Control up vs NIST	0.903354	1.0066	1.0066	1-25D3 up vs NIST+1-25D3	0.626963	0.973836	-1.02687	NIST down vs NIST+1-25D3	1.07657	0.319069	0.797656	0.0276623	25.6383	0.59275	0.104039	1
613	AKT1S1	0.190569	0.555379	0.409446	0.447691	0.938996	-1.06497	Control down vs 1-25D3	0.22797	0.902509	-1.10802	Control down vs NIST	0.638503	0.962191	-1.03929	1-25D3 down vs NIST+1-25D3	0.989336	1.00109	1.00109	NIST up vs NIST+1-25D3	3.80011	0.0982219	0.738122	0.0579472	0.987708	0.0516942	0.235519	1
614	AKT2	0.747834	0.616068	0.274609	0.475095	0.967101	-1.03402	Control down vs 1-25D3	0.245139	0.945721	-1.05739	Control down vs NIST	0.603478	1.02445	1.02445	1-25D3 up vs NIST+1-25D3	0.327107	1.04761	1.04761	NIST up vs NIST+1-25D3	0.135811	0.0017051	0.626006	0.0157492	1.49712	0.0251099	0.0754748	1
615	AKT3	0.83304	0.0945684	4.72E-05	0.141743	0.975541	-1.02507	Control down vs 1-25D3	0.0173494	0.956262	-1.04574	Control down vs NIST	0.811735	0.996236	-1.00378	1-25D3 down vs NIST+1-25D3	0.319862	1.01632	1.01632	NIST up vs NIST+1-25D3	0.0573502	0.00206985	2.89197	0.00853847	36.6723	0.0721829	0.00885744	1
616	AKTIP	0.341849	0.768886	2.95E-08	0.454423	1.03101	1.03101	Control up vs 1-25D3	0.370787	1.03748	1.03748	Control up vs NIST	0.629316	0.980672	-1.01971	1-25D3 down vs NIST+1-25D3	0.525861	0.974553	-1.02611	NIST down vs NIST+1-25D3	1.52835	2.01551	0.38148	0.00726952	207.61	2.63749	0.0571682	1
617	ALAD	0.984248	0.067768	0.012885	0.653263	1.04058	1.04058	Control up vs 1-25D3	0.0189438	1.27687	1.27687	Control up vs NIST	0.208155	1.1231	1.1231	1-25D3 up vs NIST+1-25D3	0.328054	0.915264	-1.09258	NIST down vs NIST+1-25D3	0.000496369	0.000111112	3.38335	0.30973	7.33569	0.447699	0.274636	1
618	ALAS1	0.0135296	0.582	0.866084	0.287611	1.08432	1.08432	Control up vs 1-25D3	0.920806	0.992703	-1.00735	Control down vs NIST	0.677142	0.969652	-1.0313	1-25D3 down vs NIST+1-25D3	0.4431	1.05915	1.05915	NIST up vs NIST+1-25D3	72.4153	0.225965	0.68755	0.0440554	0.146095	0.00624079	0.192228	1
619	ALAS2	0.643578	0.786793	0.411275	0.863563	0.996127	-1.00389	Control down vs 1-25D3	0.452471	0.982915	-1.01738	Control down vs NIST	0.724439	1.00801	1.00801	1-25D3 up vs NIST+1-25D3	0.356352	1.02156	1.02156	NIST up vs NIST+1-25D3	0.291048	0.000573145	0.355093	0.00213565	0.982277	0.00393849	0.018043	1
620	ALB	0.339579	0.393681	0.320409	0.459806	1.03204	1.03204	Control up vs 1-25D3	0.323099	0.958197	-1.04363	Control down vs NIST	0.455933	0.968678	-1.03233	1-25D3 down vs NIST+1-25D3	0.326128	1.04333	1.04333	NIST up vs NIST+1-25D3	1.54708	0.0139156	1.11304	0.0231921	1.29503	0.0179895	0.0625103	1
621	ALCAM	0.846495	0.0622218	0.0209542	0.39057	1.06618	1.06618	Control up vs 1-25D3	0.0285139	1.20328	1.20328	Control up vs NIST	0.104652	1.13677	1.13677	1-25D3 up vs NIST+1-25D3	0.921271	1.00725	1.00725	NIST up vs NIST+1-25D3	0.0482646	0.00620943	3.51483	0.221542	6.12339	0.257308	0.189092	1
622	ALDH16A1	0.0324023	0.77158	0.846314	0.327194	0.917075	-1.09042	Control down vs 1-25D3	0.665599	0.96336	-1.03803	Control down vs NIST	0.730599	1.03012	1.03012	1-25D3 up vs NIST+1-25D3	0.820152	0.980632	-1.01975	NIST down vs NIST+1-25D3	29.3702	0.145086	0.377492	0.0329084	0.169997	0.00987982	0.261529	1
623	ALDH18A1	0.559898	0.0546402	9.79E-07	0.463148	1.0384	1.0384	Control up vs 1-25D3	0.206249	1.06928	1.06928	Control up vs NIST	0.0378393	1.12706	1.12706	1-25D3 up vs NIST+1-25D3	0.0994856	1.09451	1.09451	NIST up vs NIST+1-25D3	0.480434	0.449289	3.7195	0.112329	92.8978	1.87034	0.0906001	1
624	ALDH1A1	0.278369	0.0426302	0.000628749	0.511108	1.08835	1.08835	Control up vs 1-25D3	0.0313079	1.37065	1.37065	Control up vs NIST	0.0474008	1.32841	1.32841	1-25D3 up vs NIST+1-25D3	0.676493	1.05481	1.05481	NIST up vs NIST+1-25D3	2.1732	2.58452	4.12645	0.789155	18.6559	2.37855	0.57373	1
625	ALDH1A2	0.0966413	0.950957	0.459514	0.878763	0.99581	-1.00421	Control down vs 1-25D3	0.698464	1.01076	1.01076	Control up vs NIST	0.864223	1.00472	1.00472	1-25D3 up vs NIST+1-25D3	0.71204	0.989857	-1.01025	NIST down vs NIST+1-25D3	8.87292	0.0224462	0.11189	0.00100041	0.848811	0.00505947	0.026823	1
626	ALDH1A3	0.292155	0.000753948	0.0106706	0.308167	0.899366	-1.11189	Control down vs 1-25D3	0.000560265	0.599831	-1.66714	Control down vs NIST	0.00243511	0.664427	-1.50506	1-25D3 down vs NIST+1-25D3	0.970068	0.996219	-1.0038	NIST down vs NIST+1-25D3	2.00838	0.632176	15.0176	1.80832	7.84221	0.629539	0.361241	1
627	ALDH1B1	0.362518	0.243299	0.000367292	0.856603	1.02203	1.02203	Control up vs 1-25D3	0.768373	1.03622	1.03622	Control up vs NIST	0.108064	1.23258	1.23258	1-25D3 up vs NIST+1-25D3	0.129951	1.21571	1.21571	NIST up vs NIST+1-25D3	1.36918	1.69073	1.66376	0.285422	21.5942	2.46969	0.514658	1
628	ALDH1L1	0.326934	0.309697	0.0147112	0.10737	1.12178	1.12178	Control up vs 1-25D3	0.154104	1.10518	1.10518	Control up vs NIST	0.861438	0.988524	-1.01161	1-25D3 down vs NIST+1-25D3	0.959271	1.00338	1.00338	NIST up vs NIST+1-25D3	1.65643	0.199118	1.38265	0.0713114	6.99217	0.240419	0.154728	1
629	ALDH1L2	0.491899	0.00518698	4.42E-09	0.195454	1.08666	1.08666	Control up vs 1-25D3	0.00642329	0.810822	-1.23332	Control down vs NIST	0.0460275	0.871595	-1.14732	1-25D3 down vs NIST+1-25D3	0.0280473	1.1681	1.1681	NIST up vs NIST+1-25D3	0.696022	3.26221	8.61894	0.380064	318.866	9.37388	0.132289	1
630	ALDH2	0.482407	0.844739	0.00049726	0.692339	0.956772	-1.04518	Control down vs 1-25D3	0.861913	1.01954	1.01954	Control up vs NIST	0.833884	0.976925	-1.02362	1-25D3 down vs NIST+1-25D3	0.442365	0.916778	-1.09078	NIST down vs NIST+1-25D3	0.731878	0.708732	0.271123	0.0395897	19.8952	1.93675	0.438063	1
631	ALDH3A1	0.0235102	0.0233715	0.655429	0.95906	0.986573	-1.01361	Control down vs 1-25D3	0.0158077	0.467838	-2.13749	Control down vs NIST	0.0284706	0.51305	-1.94913	1-25D3 down vs NIST+1-25D3	0.765532	1.08192	1.08192	NIST up vs NIST+1-25D3	41.0407	4.96398	5.2062	4.26502	0.442932	0.241905	2.45766	1
632	ALDH3A2	0.455014	0.48289	0.351118	0.859216	0.973793	-1.02691	Control down vs 1-25D3	0.248969	0.835831	-1.19641	Control down vs NIST	0.315462	0.856703	-1.16727	1-25D3 down vs NIST+1-25D3	0.989917	0.998111	-1.00189	NIST down vs NIST+1-25D3	0.844989	0.0877405	0.889436	0.23513	1.17836	0.207673	0.793074	1
633	ALDH3B1	0.141626	0.209567	0.00717467	0.0887368	0.957917	-1.04393	Control down vs 1-25D3	0.374085	0.979147	-1.0213	Control down vs NIST	0.0669857	1.04804	1.04804	1-25D3 up vs NIST+1-25D3	0.295883	1.02532	1.02532	NIST up vs NIST+1-25D3	5.59896	0.106269	1.84347	0.0116886	8.98035	0.0379603	0.0190217	1
634	ALDH3B2	0.475773	0.31485	3.34E-08	0.363754	1.07888	1.07888	Control up vs 1-25D3	0.477724	0.942903	-1.06055	Control down vs NIST	0.109263	0.868447	-1.15148	1-25D3 down vs NIST+1-25D3	0.938133	0.993686	-1.00635	NIST down vs NIST+1-25D3	0.757915	4.01172	1.36381	0.107285	201.859	10.5862	0.235996	1
635	ALDH4A1	0.255806	0.0446416	0.37696	0.603702	1.03189	1.03189	Control up vs 1-25D3	0.0418423	1.1484	1.1484	Control up vs NIST	0.0382184	1.15211	1.15211	1-25D3 up vs NIST+1-25D3	0.567692	1.03522	1.03522	NIST up vs NIST+1-25D3	2.48254	0.0383461	4.04923	0.172231	1.08945	0.0308926	0.127603	1
636	ALDH5A1	0.567437	0.821731	1.58E-05	0.386155	1.07356	1.07356	Control up vs 1-25D3	0.578991	1.04588	1.04588	Control up vs NIST	0.549339	0.952679	-1.04967	1-25D3 down vs NIST+1-25D3	0.780705	0.977892	-1.02261	NIST down vs NIST+1-25D3	0.460361	0.558612	0.304299	0.023079	47.9972	2.42684	0.22753	1
637	ALDH6A1	0.336728	0.958606	1.32E-06	0.608376	0.964072	-1.03727	Control down vs 1-25D3	0.861098	0.987666	-1.01249	Control down vs NIST	0.820059	1.01627	1.01627	1-25D3 up vs NIST+1-25D3	0.909759	0.991997	-1.00807	NIST down vs NIST+1-25D3	1.57098	2.6931	0.09895	0.0058707	86.6819	3.42856	0.17799	1
638	ALDH7A1	0.274899	0.0333361	0.00683487	0.427657	1.08234	1.08234	Control up vs 1-25D3	0.0129901	1.34186	1.34186	Control up vs NIST	0.0776626	1.20884	1.20884	1-25D3 up vs NIST+1-25D3	0.796691	0.975038	-1.0256	NIST down vs NIST+1-25D3	2.21737	0.76434	4.55145	0.515722	9.12647	0.68941	0.339928	1
639	ALDH8A1	0.00933375	0.700432	0.936211	0.351066	1.03302	1.03302	Control up vs 1-25D3	0.911455	0.996229	-1.00379	Control down vs NIST	0.51693	0.977964	-1.02253	1-25D3 down vs NIST+1-25D3	0.681986	1.01408	1.01408	NIST up vs NIST+1-25D3	105.64	0.0318658	0.485879	0.00662186	0.0663993	0.000603287	0.0408859	1
640	ALDH9A1	0.500382	0.00670123	2.63E-05	0.476512	1.03207	1.03207	Control up vs 1-25D3	0.0103048	1.14719	1.14719	Control up vs NIST	0.00717829	1.15833	1.15833	1-25D3 up vs NIST+1-25D3	0.357284	1.04209	1.04209	NIST up vs NIST+1-25D3	0.66531	0.212024	7.95604	0.17944	42.3895	0.637368	0.067662	1
641	ALDOA	0.120491	0.328519	0.23548	0.323258	0.782207	-1.27843	Control down vs 1-25D3	0.367205	0.799988	-1.25002	Control down vs NIST	0.372131	0.801905	-1.24703	1-25D3 down vs NIST+1-25D3	0.327738	0.784081	-1.27538	NIST down vs NIST+1-25D3	6.83146	2.67956	1.31552	0.907636	1.70552	0.784478	2.06984	1
642	ALDOB	0.85272	0.490962	0.0809283	0.424576	1.03174	1.03174	Control up vs 1-25D3	0.141962	1.06197	1.06197	Control up vs NIST	0.889103	0.994656	-1.00537	1-25D3 down vs NIST+1-25D3	0.383277	0.966342	-1.03483	NIST down vs NIST+1-25D3	0.0443447	0.000867453	0.871452	0.015185	3.36786	0.0391232	0.0522748	1
643	ALDOC	0.377559	0.00479603	0.000532897	0.0160763	0.729007	-1.37173	Control down vs 1-25D3	0.128877	0.836275	-1.19578	Control down vs NIST	0.0738439	0.805515	-1.24144	1-25D3 down vs NIST+1-25D3	0.00914283	0.702192	-1.42411	NIST down vs NIST+1-25D3	1.26495	1.17571	8.82933	1.26105	19.5229	1.85891	0.428477	1
644	ALG1	0.153967	0.313959	0.2682	0.32779	0.937368	-1.06682	Control down vs 1-25D3	0.177416	0.912591	-1.09578	Control down vs NIST	0.389198	0.945018	-1.05818	1-25D3 down vs NIST+1-25D3	0.645312	0.970675	-1.03021	NIST down vs NIST+1-25D3	5.03658	0.125226	1.36704	0.0667036	1.52867	0.0497267	0.146382	1
645	ALG10	0.845427	0.125356	0.0312803	0.342677	1.07805	1.07805	Control up vs 1-25D3	0.0420269	1.19445	1.19445	Control up vs NIST	0.248874	1.09691	1.09691	1-25D3 up vs NIST+1-25D3	0.896499	0.990011	-1.01009	NIST down vs NIST+1-25D3	0.0489551	0.00598605	2.50173	0.175859	5.21845	0.244553	0.210884	1
646	ALG10B	0.597884	0.32247	0.0376453	0.306564	1.12838	1.12838	Control up vs 1-25D3	0.293452	1.13238	1.13238	Control up vs NIST	0.384997	1.1071	1.1071	1-25D3 up vs NIST+1-25D3	0.401046	1.10319	1.10319	NIST up vs NIST+1-25D3	0.385772	0.0962366	1.3366	0.20725	4.82655	0.49893	0.465173	1
647	ALG11	0.476816	0.520002	1.66E-06	0.55723	0.969837	-1.0311	Control down vs 1-25D3	0.181904	0.929891	-1.07539	Control down vs NIST	0.709679	1.0195	1.0195	1-25D3 up vs NIST+1-25D3	0.25296	1.06329	1.06329	NIST up vs NIST+1-25D3	0.753765	0.650824	0.809236	0.0255128	82.161	1.72686	0.0945811	1
648	ALG12	0.449897	0.921554	0.202558	0.974927	0.998711	-1.00129	Control down vs 1-25D3	0.606121	1.02155	1.02155	Control up vs NIST	0.986651	0.999314	-1.00069	1-25D3 down vs NIST+1-25D3	0.573724	0.97697	-1.02357	NIST down vs NIST+1-25D3	0.867848	0.0110309	0.158491	0.00315307	1.91671	0.0254212	0.0596831	1
649	ALG13	0.681584	0.971367	0.00374681	0.832947	0.985386	-1.01483	Control down vs 1-25D3	0.928809	0.99379	-1.00625	Control down vs NIST	0.655649	1.03176	1.03176	1-25D3 up vs NIST+1-25D3	0.744668	1.02303	1.02303	NIST up vs NIST+1-25D3	0.225657	0.047822	0.0760424	0.0043657	11.074	0.423847	0.172234	1
650	ALG14	0.329249	0.00142295	1.16E-07	0.966962	1.00116	1.00116	Control up vs 1-25D3	0.000667992	0.87062	-1.14861	Control down vs NIST	0.0112321	0.916901	-1.09063	1-25D3 down vs NIST+1-25D3	0.0843786	1.05438	1.05438	NIST up vs NIST+1-25D3	1.63575	0.771545	12.6028	0.117336	151.986	0.943356	0.0279309	1
651	ALG1L	0.957543	0.0450808	0.000644181	0.0844575	0.900695	-1.11025	Control down vs 1-25D3	0.16164	1.08573	1.08573	Control up vs NIST	0.137687	1.09187	1.09187	1-25D3 up vs NIST+1-25D3	0.0997917	0.905786	-1.10401	NIST down vs NIST+1-25D3	0.00361172	0.000810692	4.03293	0.146546	18.5315	0.448924	0.109012	1
652	ALG2	0.204212	0.69447	0.0307625	0.387297	1.06364	1.06364	Control up vs 1-25D3	0.83354	1.0148	1.0148	Control up vs NIST	0.929484	1.0062	1.0062	1-25D3 up vs NIST+1-25D3	0.453653	1.05462	1.05462	NIST up vs NIST+1-25D3	3.45373	0.348408	0.495307	0.0285272	5.25456	0.201758	0.172785	1
653	ALG3	0.479714	0.095934	0.0315029	0.485009	1.03193	1.03193	Control up vs 1-25D3	0.0708552	0.915405	-1.09241	Control down vs NIST	0.501142	0.970206	-1.03071	1-25D3 down vs NIST+1-25D3	0.0677814	1.0937	1.0937	NIST up vs NIST+1-25D3	0.742346	0.0299524	2.87157	0.0668037	5.20314	0.0806966	0.0697914	1
654	ALG5	0.00511638	0.171247	0.944242	0.096758	1.1654	1.1654	Control up vs 1-25D3	0.652856	1.03915	1.03915	Control up vs NIST	0.82611	1.01885	1.01885	1-25D3 up vs NIST+1-25D3	0.1408	1.14263	1.14263	NIST up vs NIST+1-25D3	193.952	0.317795	2.09448	0.178308	0.0577404	0.00327705	0.255397	1
655	ALG6	0.990298	0.123998	0.0033747	0.157412	1.16091	1.16091	Control up vs 1-25D3	0.282774	1.11686	1.11686	Control up vs NIST	0.269759	1.1205	1.1205	1-25D3 up vs NIST+1-25D3	0.149515	1.16469	1.16469	NIST up vs NIST+1-25D3	0.000188287	8.39E-05	2.51641	0.294142	11.4402	0.891494	0.350669	1
656	ALG8	0.732539	0.226127	1.93E-05	0.168185	1.11007	1.11007	Control up vs 1-25D3	0.262151	1.08693	1.08693	Control up vs NIST	0.471517	1.05376	1.05376	1-25D3 up vs NIST+1-25D3	0.319374	1.0762	1.0762	NIST up vs NIST+1-25D3	0.154094	0.142419	1.7513	0.106186	45.7295	1.84847	0.181898	1
657	ALG9	0.237454	0.482937	0.0349047	0.149344	0.881281	-1.13471	Control down vs 1-25D3	0.682057	0.966643	-1.03451	Control down vs NIST	0.415114	1.07088	1.07088	1-25D3 up vs NIST+1-25D3	0.771666	0.976311	-1.02426	NIST down vs NIST+1-25D3	2.77871	0.37047	0.88933	0.0713625	4.98454	0.266649	0.240729	1
658	ALK	0.544905	0.19534	0.374501	0.0629935	1.08779	1.08779	Control up vs 1-25D3	0.2096	1.05509	1.05509	Control up vs NIST	0.940945	0.996981	-1.00303	1-25D3 down vs NIST+1-25D3	0.505796	1.02788	1.02788	NIST up vs NIST+1-25D3	0.522424	0.00375946	1.9298	0.0379575	1.09759	0.0143924	0.0590075	1
659	ALKBH1	0.149319	0.161014	0.0796268	0.0896611	1.1171	1.1171	Control up vs 1-25D3	0.67338	0.974951	-1.02569	Control down vs NIST	0.0914659	0.895822	-1.11629	1-25D3 down vs NIST+1-25D3	0.664688	1.02644	1.02644	NIST up vs NIST+1-25D3	5.23741	0.251115	2.17298	0.0920306	3.39626	0.0958927	0.127057	1
660	ALKBH2	0.449306	0.799982	0.000397713	0.887007	1.01155	1.01155	Control up vs 1-25D3	0.906336	0.990541	-1.00955	Control down vs NIST	0.530635	1.05255	1.05255	1-25D3 up vs NIST+1-25D3	0.38192	1.07486	1.07486	NIST up vs NIST+1-25D3	0.870529	0.472395	0.33583	0.0258657	21.1368	1.08531	0.23106	1
661	ALKBH3	0.91088	0.576142	0.0183714	0.883917	0.979486	-1.02094	Control down vs 1-25D3	0.28443	0.854645	-1.17008	Control down vs NIST	0.394836	0.883993	-1.13123	1-25D3 down vs NIST+1-25D3	0.926816	1.01312	1.01312	NIST up vs NIST+1-25D3	0.0160119	0.0081725	0.698481	0.166112	6.43852	1.0208	0.713458	1
662	ALKBH4	0.516416	0.0567855	0.0626526	0.0657144	1.12668	1.12668	Control up vs 1-25D3	0.0197637	1.17479	1.17479	Control up vs NIST	0.444284	1.04662	1.04662	1-25D3 up vs NIST+1-25D3	0.949039	1.00375	1.00375	NIST up vs NIST+1-25D3	0.610467	0.031552	3.65825	0.148165	3.82836	0.10337	0.121505	1
663	ALKBH5	0.26246	0.0028047	0.00321945	0.36759	0.974399	-1.02627	Control down vs 1-25D3	0.00308367	1.11573	1.11573	Control up vs NIST	0.00688392	1.09996	1.09996	1-25D3 up vs NIST+1-25D3	0.175812	0.960626	-1.04099	NIST down vs NIST+1-25D3	2.38564	0.0861586	10.3715	0.0968061	11.6079	0.0722311	0.0280016	1
664	ALKBH6	0.897691	0.164818	0.0311403	0.198209	1.09166	1.09166	Control up vs 1-25D3	0.430094	0.94918	-1.05354	Control down vs NIST	0.0578095	0.87179	-1.14707	1-25D3 down vs NIST+1-25D3	0.967419	1.00265	1.00265	NIST up vs NIST+1-25D3	0.0211557	0.00183527	2.14312	0.106682	5.22814	0.173501	0.149337	1
665	ALKBH7	0.0916568	0.24361	0.476235	0.563384	0.916151	-1.09152	Control down vs 1-25D3	0.588698	0.921409	-1.08529	Control down vs NIST	0.161357	0.800297	-1.24954	1-25D3 down vs NIST+1-25D3	0.151981	0.795731	-1.25671	NIST down vs NIST+1-25D3	9.43428	0.675012	1.66224	0.442401	0.806495	0.143098	0.798442	1
666	ALKBH8	0.899142	0.617244	0.00318504	0.550295	0.947469	-1.05544	Control down vs 1-25D3	0.329411	0.914239	-1.09381	Control down vs NIST	0.445669	1.07182	1.07182	1-25D3 up vs NIST+1-25D3	0.257798	1.11077	1.11077	NIST up vs NIST+1-25D3	0.0205539	0.00753533	0.62394	0.0589224	11.6464	0.733227	0.283308	1
667	ALLC	0.288968	0.889985	0.495114	0.638907	1.00847	1.00847	Control up vs 1-25D3	0.874611	1.00282	1.00282	Control up vs NIST	0.462262	0.986755	-1.01342	1-25D3 down vs NIST+1-25D3	0.667069	0.992308	-1.00775	NIST down vs NIST+1-25D3	2.04503	0.00195309	0.205581	0.000774153	0.760849	0.00191008	0.0112971	1
668	ALMS1	0.033047	0.062347	0.573	0.122138	0.923106	-1.0833	Control down vs 1-25D3	0.0457257	0.897055	-1.11476	Control down vs NIST	0.190017	0.935692	-1.06873	1-25D3 down vs NIST+1-25D3	0.44047	0.962865	-1.03857	NIST down vs NIST+1-25D3	28.7683	0.156095	3.51171	0.0964301	0.592791	0.0108519	0.0823788	1
669	ALMS1P	0.283714	0.903252	0.535798	0.588052	1.02592	1.02592	Control up vs 1-25D3	0.532889	1.02998	1.02998	Control up vs NIST	0.725518	0.983631	-1.01664	1-25D3 down vs NIST+1-25D3	0.664023	0.97975	-1.02067	NIST down vs NIST+1-25D3	2.10732	0.0121875	0.18602	0.00482193	0.669332	0.0115668	0.0777648	1
670	ALOX12	0.55056	0.209895	0.0176793	0.391737	1.03364	1.03364	Control up vs 1-25D3	0.776968	1.01079	1.01079	Control up vs NIST	0.237893	1.04759	1.04759	1-25D3 up vs NIST+1-25D3	0.0939964	1.07127	1.07127	NIST up vs NIST+1-25D3	0.506254	0.0186164	1.84156	0.0311006	6.53227	0.0735455	0.0506646	1
671	ALOX12B	0.381428	0.0516858	3.39E-07	0.249068	1.07869	1.07869	Control up vs 1-25D3	0.0798282	0.885733	-1.12901	Control down vs NIST	0.0485067	0.86919	-1.1505	1-25D3 down vs NIST+1-25D3	0.378825	1.05854	1.05854	NIST up vs NIST+1-25D3	1.23956	2.31684	3.80878	0.179723	118.832	3.73817	0.14156	1
672	ALOX12P2	0.123622	0.508431	0.901434	0.199233	0.961863	-1.03965	Control down vs 1-25D3	0.540251	0.982295	-1.01802	Control down vs NIST	0.929046	1.00257	1.00257	1-25D3 up vs NIST+1-25D3	0.527331	0.981719	-1.01862	NIST down vs NIST+1-25D3	6.62212	0.00227873	0.833579	0.00819753	0.104974	0.000688218	0.0295024	1
673	ALOX15	0.787562	0.961971	0.153104	0.782229	0.992458	-1.0076	Control down vs 1-25D3	0.895784	0.996425	-1.00359	Control down vs NIST	0.831968	0.994211	-1.00582	1-25D3 down vs NIST+1-25D3	0.721014	0.990253	-1.00984	NIST down vs NIST+1-25D3	0.0945259	0.00064732	0.093094	0.000821354	2.32852	0.0136961	0.0264685	1
674	ALOX15B	0.501965	0.00975602	0.0010759	0.156779	0.878894	-1.13779	Control down vs 1-25D3	0.13064	0.870248	-1.1491	Control down vs NIST	0.0159637	0.780884	-1.2806	1-25D3 down vs NIST+1-25D3	0.0193549	0.788643	-1.268	NIST down vs NIST+1-25D3	0.659712	0.307772	7.04899	0.614665	16.0503	0.93305	0.261597	1
675	ALOX5	0.743168	0.0795108	0.151826	0.179584	0.913076	-1.0952	Control down vs 1-25D3	0.645825	1.03015	1.03015	Control up vs NIST	0.463413	0.953273	-1.04902	1-25D3 down vs NIST+1-25D3	0.0245377	0.844933	-1.18353	NIST down vs NIST+1-25D3	0.141242	0.00537541	3.14348	0.153296	2.34125	0.0761162	0.146299	1
676	ALOX5AP	0.868666	0.607919	0.0568422	0.358895	1.19149	1.19149	Control up vs 1-25D3	0.739803	0.939812	-1.06404	Control down vs NIST	0.607437	0.908053	-1.10126	1-25D3 down vs NIST+1-25D3	0.457031	1.15122	1.15122	NIST up vs NIST+1-25D3	0.0351029	0.0192445	0.640428	0.262641	4.01045	1.09646	1.23031	1
677	ALOXE3	0.281591	0.00044643	6.40E-06	0.732957	1.0155	1.0155	Control up vs 1-25D3	0.000588057	0.797825	-1.25341	Control down vs NIST	0.000767428	0.804706	-1.24269	1-25D3 down vs NIST+1-25D3	0.596697	1.02426	1.02426	NIST up vs NIST+1-25D3	2.13318	1.01189	17.2823	0.412109	59.6782	0.948714	0.0715372	1
678	ALPI	0.496388	0.593077	0.813169	0.265707	1.06341	1.06341	Control up vs 1-25D3	0.386864	1.04823	1.04823	Control up vs NIST	0.324668	0.947461	-1.05545	1-25D3 down vs NIST+1-25D3	0.464175	0.961173	-1.04039	NIST down vs NIST+1-25D3	0.679619	0.00160678	0.667171	0.0223588	0.211642	0.00472849	0.100538	1
679	ALPK1	0.458226	0.664762	2.41E-10	0.346701	1.04986	1.04986	Control up vs 1-25D3	0.638669	1.0241	1.0241	Control up vs NIST	0.277791	0.944965	-1.05824	1-25D3 down vs NIST+1-25D3	0.533117	0.96874	-1.03227	NIST down vs NIST+1-25D3	0.830935	5.09145	0.543268	0.0162932	612.92	12.2547	0.0899731	1
680	ALPK2	0.083207	0.484676	0.911806	0.328952	1.05881	1.05881	Control up vs 1-25D3	0.614173	0.971503	-1.02933	Control down vs NIST	0.26735	0.93663	-1.06766	1-25D3 down vs NIST+1-25D3	0.71858	1.0208	1.0208	NIST up vs NIST+1-25D3	10.5399	0.0125471	0.885429	0.0338988	0.0932814	0.00238086	0.114856	1
681	ALPK3	0.818538	0.164481	0.220877	0.0420463	1.09054	1.09054	Control up vs 1-25D3	0.0867942	1.07288	1.07288	Control up vs NIST	0.516659	0.975598	-1.02501	1-25D3 down vs NIST+1-25D3	0.824102	0.991659	-1.00841	NIST down vs NIST+1-25D3	0.0680995	0.000681467	2.14574	0.0358981	1.79443	0.0200139	0.0501899	1
682	ALPL	0.227922	0.772459	0.0364259	0.741242	1.01729	1.01729	Control up vs 1-25D3	0.501675	0.965386	-1.03585	Control down vs NIST	0.687111	0.979277	-1.02116	1-25D3 down vs NIST+1-25D3	0.547855	1.03193	1.03193	NIST up vs NIST+1-25D3	2.95177	0.152367	0.376191	0.011901	4.89505	0.103238	0.0949063	1
683	ALPP	0.281599	0.0464926	0.000449524	0.489819	0.941638	-1.06198	Control down vs 1-25D3	0.17535	0.884379	-1.13074	Control down vs NIST	0.0304893	0.807228	-1.23881	1-25D3 down vs NIST+1-25D3	0.103269	0.859491	-1.16348	NIST down vs NIST+1-25D3	2.13309	1.26668	3.9818	0.346895	20.4485	1.18765	0.26136	1
684	ALPPL2	0.354123	0.678689	0.837249	0.394595	1.04215	1.04215	Control up vs 1-25D3	0.27434	1.05523	1.05523	Control up vs NIST	0.674156	0.980133	-1.02027	1-25D3 down vs NIST+1-25D3	0.498932	0.967986	-1.03307	NIST down vs NIST+1-25D3	1.43145	0.00230291	0.520571	0.0138667	0.181187	0.00321759	0.0799127	1
685	ALS2	0.0293337	0.907706	0.67024	0.524629	1.06653	1.06653	Control up vs 1-25D3	0.654027	1.04613	1.04613	Control up vs NIST	0.95292	0.99411	-1.00592	1-25D3 down vs NIST+1-25D3	0.893507	1.01349	1.01349	NIST up vs NIST+1-25D3	32.5979	0.537699	0.179388	0.0212141	0.418447	0.0329899	0.354774	1
686	ALS2CL	0.557189	0.00681447	1.73E-06	0.19852	0.943043	-1.0604	Control down vs 1-25D3	0.277037	0.952291	-1.0501	Control down vs NIST	0.0100159	0.871742	-1.14713	1-25D3 down vs NIST+1-25D3	0.00694036	0.863276	-1.15838	NIST down vs NIST+1-25D3	0.487813	0.294629	7.91396	0.176414	81.2838	1.20796	0.0668746	1
687	ALS2CR11	0.612771	0.864744	0.00510905	0.59945	0.971695	-1.02913	Control down vs 1-25D3	0.95321	0.996822	-1.00319	Control down vs NIST	0.422715	1.0453	1.0453	1-25D3 up vs NIST+1-25D3	0.730102	1.01895	1.01895	NIST up vs NIST+1-25D3	0.352792	0.0410163	0.242272	0.00841908	10.0369	0.232524	0.104252	1
688	ALS2CR12	0.315253	0.359178	0.209722	0.903005	0.996464	-1.00355	Control down vs 1-25D3	0.818549	0.993347	-1.0067	Control down vs NIST	0.155143	1.04482	1.04482	1-25D3 up vs NIST+1-25D3	0.130756	1.0481	1.0481	NIST up vs NIST+1-25D3	1.76562	0.0109582	1.21507	0.0121156	1.86735	0.0124129	0.0299132	1
689	ALS2CR14	0.482782	0.283291	0.0739053	0.474045	1.07575	1.07575	Control up vs 1-25D3	0.192165	1.14774	1.14774	Control up vs NIST	0.241473	1.13037	1.13037	1-25D3 up vs NIST+1-25D3	0.569012	1.05947	1.05947	NIST up vs NIST+1-25D3	0.730431	0.10247	1.4852	0.177161	3.52819	0.280573	0.357854	1
690	ALS2CR16	0.921839	0.624102	0.764111	0.230805	1.05825	1.05825	Control up vs 1-25D3	0.383226	1.04121	1.04121	Control up vs NIST	0.760197	0.986234	-1.01396	1-25D3 down vs NIST+1-25D3	0.958194	1.00238	1.00238	NIST up vs NIST+1-25D3	0.0122934	2.75E-05	0.611959	0.0148322	0.277247	0.00447982	0.0727119	1
691	ALS2CR4	0.141536	0.448715	0.0449157	0.613219	0.960963	-1.04062	Control down vs 1-25D3	0.499624	1.05495	1.05495	Control up vs NIST	0.156324	1.12483	1.12483	1-25D3 up vs NIST+1-25D3	0.756397	1.02462	1.02462	NIST up vs NIST+1-25D3	5.6034	0.602758	0.969313	0.0700158	4.46767	0.21514	0.216697	1
692	ALS2CR8	0.98704	0.310852	0.0456587	0.588622	1.02484	1.02484	Control up vs 1-25D3	0.297171	1.0496	1.0496	Control up vs NIST	0.198541	1.0626	1.0626	1-25D3 up vs NIST+1-25D3	0.421501	1.03753	1.03753	NIST up vs NIST+1-25D3	0.000335964	1.19E-05	1.3784	0.0329421	4.43503	0.0706616	0.0716966	1
693	ALX1	0.957882	0.177115	2.56E-05	0.036931	1.12455	1.12455	Control up vs 1-25D3	0.188425	1.07065	1.07065	Control up vs NIST	0.18563	0.933565	-1.07116	1-25D3 down vs NIST+1-25D3	0.692	0.980565	-1.01982	NIST down vs NIST+1-25D3	0.00355418	0.00145296	2.05194	0.0589628	42.6796	0.817603	0.0862054	1
694	ALX3	0.51154	0.79876	0.303073	0.678867	1.01363	1.01363	Control up vs 1-25D3	0.9087	1.00374	1.00374	Control up vs NIST	0.350763	0.969341	-1.03163	1-25D3 down vs NIST+1-25D3	0.51706	0.978891	-1.02156	NIST down vs NIST+1-25D3	0.626717	0.00357057	0.337609	0.00422084	1.36711	0.0113945	0.0375064	1
695	ALX4	0.51108	0.200204	0.203805	0.328453	1.03503	1.03503	Control up vs 1-25D3	0.489663	0.976285	-1.02429	Control down vs NIST	0.708904	1.01292	1.01292	1-25D3 up vs NIST+1-25D3	0.061134	1.07387	1.07387	NIST up vs NIST+1-25D3	0.62827	0.00554094	1.89947	0.0263403	1.90796	0.0176387	0.0416016	1
696	AMAC1	0.98023	0.324193	0.0761419	0.256264	1.03337	1.03337	Control up vs 1-25D3	0.105882	1.04985	1.04985	Control up vs NIST	0.413291	0.977046	-1.02349	1-25D3 down vs NIST+1-25D3	0.18304	0.961699	-1.03983	NIST down vs NIST+1-25D3	0.000781991	8.29E-06	1.33055	0.0121789	3.47518	0.0212062	0.0274598	1
697	AMAC1L1	0.359765	0.423759	0.801384	0.846817	1.01043	1.01043	Control up vs 1-25D3	0.148658	1.0859	1.0859	Control up vs NIST	0.505189	1.03687	1.03687	1-25D3 up vs NIST+1-25D3	0.509549	0.964805	-1.03648	NIST down vs NIST+1-25D3	1.38926	0.00357252	1.03193	0.0350774	0.226953	0.00514305	0.101976	1
698	AMAC1L2	0.849774	0.633376	0.251777	0.298798	1.03132	1.03132	Control up vs 1-25D3	0.325658	1.02951	1.02951	Control up vs NIST	0.444195	0.977865	-1.02264	1-25D3 down vs NIST+1-25D3	0.4798	0.979591	-1.02083	NIST down vs NIST+1-25D3	0.0461776	0.000242738	0.595949	0.00582308	1.61392	0.0105132	0.0293134	1
699	AMAC1L3	0.522242	0.329573	0.308894	0.590143	1.04826	1.04826	Control up vs 1-25D3	0.198183	1.12439	1.12439	Control up vs NIST	0.246335	1.11032	1.11032	1-25D3 up vs NIST+1-25D3	0.691908	1.03514	1.03514	NIST up vs NIST+1-25D3	0.591521	0.0235424	1.31189	0.11669	1.34236	0.0795996	0.266843	1
700	AMACR	0.0990199	0.754608	0.00747921	0.439766	0.958696	-1.04308	Control down vs 1-25D3	0.880753	0.991978	-1.00809	Control down vs NIST	0.943118	0.996179	-1.00384	1-25D3 down vs NIST+1-25D3	0.485517	0.962755	-1.03869	NIST down vs NIST+1-25D3	8.62503	0.865983	0.402751	0.0136978	8.85639	0.200807	0.102032	1
701	AMBN	0.857543	0.436116	0.00616206	0.621076	1.00628	1.00628	Control up vs 1-25D3	0.362631	0.988335	-1.0118	Control down vs NIST	0.956386	1.00069	1.00069	1-25D3 up vs NIST+1-25D3	0.161097	1.01886	1.01886	NIST up vs NIST+1-25D3	0.0414286	0.000243846	1.00044	0.00187057	9.44391	0.0117719	0.00560928	1
702	AMBP	0.43344	0.0676663	0.489864	0.0604949	1.04332	1.04332	Control up vs 1-25D3	0.0453152	1.04697	1.04697	Control up vs NIST	0.0573977	0.957872	-1.04398	1-25D3 down vs NIST+1-25D3	0.0429816	0.954527	-1.04764	NIST down vs NIST+1-25D3	0.945464	0.00118906	3.38564	0.016518	0.773325	0.00251529	0.0146365	1
703	AMBRA1	0.186476	0.166252	0.100753	0.0949674	0.961938	-1.03957	Control down vs 1-25D3	0.82716	1.00469	1.00469	Control up vs NIST	0.0565899	1.04653	1.04653	1-25D3 up vs NIST+1-25D3	0.925666	1.002	1.002	NIST up vs NIST+1-25D3	3.91404	0.0211062	2.13208	0.0115204	2.99394	0.0107849	0.0162101	1
704	AMD1	0.123015	0.49884	0.245645	0.496944	1.08483	1.08483	Control up vs 1-25D3	0.890453	1.01643	1.01643	Control up vs NIST	0.483708	1.08765	1.08765	1-25D3 up vs NIST+1-25D3	0.227018	1.16085	1.16085	NIST up vs NIST+1-25D3	6.66188	0.604553	0.8542	0.141153	1.64751	0.181496	0.495736	1
705	AMDHD1	0.548437	0.32866	0.0538061	0.0991724	1.08407	1.08407	Control up vs 1-25D3	0.150798	1.07138	1.07138	Control up vs NIST	0.509305	0.970278	-1.03063	1-25D3 down vs NIST+1-25D3	0.684979	0.981766	-1.01857	NIST down vs NIST+1-25D3	0.512275	0.0169187	1.31503	0.0316638	4.11489	0.0660532	0.072235	1
706	AMDHD2	0.600317	0.955603	0.681459	0.669933	0.970948	-1.02992	Control down vs 1-25D3	0.997497	1.00022	1.00022	Control up vs NIST	0.642539	1.03266	1.03266	1-25D3 up vs NIST+1-25D3	0.971733	1.00244	1.00244	NIST up vs NIST+1-25D3	0.380234	0.00283793	0.104086	0.00582158	0.400337	0.0149273	0.167791	1
707	AMELX	0.870161	0.115729	0.291788	0.504195	0.973029	-1.02772	Control down vs 1-25D3	0.930782	1.00352	1.00352	Control up vs NIST	0.127106	0.936078	-1.06829	1-25D3 down vs NIST+1-25D3	0.0358176	0.90764	-1.10176	NIST down vs NIST+1-25D3	0.0342944	0.000312403	2.61013	0.0503464	1.41679	0.0182189	0.0578666	1
708	AMELY	0.766361	0.303372	0.105295	0.305615	0.970253	-1.03066	Control down vs 1-25D3	0.359139	1.02723	1.02723	Control up vs NIST	0.310852	1.0303	1.0303	1-25D3 up vs NIST+1-25D3	0.353295	0.973157	-1.02758	NIST down vs NIST+1-25D3	0.115478	0.00108521	1.40627	0.0135735	2.92087	0.0187951	0.0289565	1
709	AMFR	0.364281	0.786201	0.000245569	0.553168	1.05053	1.05053	Control up vs 1-25D3	0.448255	1.06551	1.06551	Control up vs NIST	0.534181	0.949585	-1.05309	1-25D3 down vs NIST+1-25D3	0.431642	0.936236	-1.06811	NIST down vs NIST+1-25D3	1.35649	0.869379	0.355962	0.0284742	24.0362	1.28181	0.239977	1
710	AMH	0.895304	0.181038	0.171558	0.42858	1.0169	1.0169	Control up vs 1-25D3	0.265412	0.976277	-1.0243	Control down vs NIST	0.0658822	0.958572	-1.04322	1-25D3 down vs NIST+1-25D3	0.940814	0.998458	-1.00154	NIST down vs NIST+1-25D3	0.0221654	8.14E-05	2.02443	0.0103335	2.15799	0.0073435	0.0153132	1
711	AMHR2	0.42661	0.57369	0.330772	0.33253	1.03605	1.03605	Control up vs 1-25D3	0.792695	0.990681	-1.00941	Control down vs NIST	0.719889	0.987283	-1.01288	1-25D3 down vs NIST+1-25D3	0.379217	1.0325	1.0325	NIST up vs NIST+1-25D3	0.979633	0.00611684	0.703087	0.010501	1.25419	0.012488	0.0448069	1
712	AMICA1	0.119308	0.662488	0.85142	0.903902	0.99417	-1.00586	Control down vs 1-25D3	0.473226	1.03588	1.03588	Control up vs NIST	0.716694	0.98252	-1.01779	1-25D3 down vs NIST+1-25D3	0.243781	0.942961	-1.06049	NIST down vs NIST+1-25D3	6.91339	0.0104495	0.547012	0.0151466	0.163759	0.00302296	0.0830693	1
713	AMIGO1	0.496422	0.961067	0.644928	0.901753	1.00557	1.00557	Control up vs 1-25D3	0.62468	1.02241	1.02241	Control up vs NIST	0.984689	1.00086	1.00086	1-25D3 up vs NIST+1-25D3	0.727298	0.984383	-1.01586	NIST down vs NIST+1-25D3	0.679496	0.00249392	0.0946783	0.00226279	0.460705	0.0073405	0.0716993	1
714	AMIGO2	0.805314	0.537362	0.157364	0.317404	1.0506	1.0506	Control up vs 1-25D3	0.21962	1.06345	1.06345	Control up vs NIST	0.823466	1.01077	1.01077	1-25D3 up vs NIST+1-25D3	0.975809	0.998547	-1.00145	NIST down vs NIST+1-25D3	0.0787914	0.0016309	0.773743	0.0210087	2.287	0.041398	0.0814564	1
715	AMIGO3	0.0759585	0.90841	0.878281	0.498651	0.969257	-1.03172	Control down vs 1-25D3	0.659354	0.980016	-1.02039	Control down vs NIST	0.667551	1.01986	1.01986	1-25D3 up vs NIST+1-25D3	0.849923	1.00866	1.00866	NIST up vs NIST+1-25D3	11.6848	0.0125647	0.178336	0.00436896	0.131678	0.0021506	0.0734952	1
716	AMMECR1	0.334641	0.244097	1.66E-05	0.6162	1.03255	1.03255	Control up vs 1-25D3	0.183211	0.914869	-1.09305	Control down vs NIST	0.148661	0.907129	-1.10238	1-25D3 down vs NIST+1-25D3	0.711732	1.02382	1.02382	NIST up vs NIST+1-25D3	1.58875	1.19403	1.65987	0.0789294	47.4153	1.50311	0.142655	1
717	AMMECR1L	0.0107201	0.792431	0.857833	0.608297	1.07387	1.07387	Control up vs 1-25D3	0.796968	1.03621	1.03621	Control up vs NIST	0.666469	1.06162	1.06162	1-25D3 up vs NIST+1-25D3	0.494822	1.1002	1.1002	NIST up vs NIST+1-25D3	91.7852	1.07369	0.346844	0.0780316	0.155988	0.0233958	0.674929	1
718	AMN	0.36638	0.611833	0.500428	0.459259	0.972996	-1.02775	Control down vs 1-25D3	0.420637	0.970564	-1.03033	Control down vs NIST	0.568393	0.979255	-1.02118	1-25D3 down vs NIST+1-25D3	0.614686	0.981708	-1.01863	NIST down vs NIST+1-25D3	1.34155	0.0052397	0.633479	0.00991814	0.748383	0.00781144	0.0469699	1
719	AMN1	0.0903849	0.821991	0.488775	0.409753	1.15493	1.15493	Control up vs 1-25D3	0.895423	1.02278	1.02278	Control up vs NIST	0.730928	0.942602	-1.06089	1-25D3 down vs NIST+1-25D3	0.716681	1.06439	1.06439	NIST up vs NIST+1-25D3	9.58746	0.859663	0.303924	0.105362	0.775935	0.179331	1.04002	1
720	AMOT	0.607297	0.418228	0.00445958	0.245412	1.0483	1.0483	Control up vs 1-25D3	0.120776	1.06721	1.06721	Control up vs NIST	0.84441	0.992361	-1.0077	1-25D3 down vs NIST+1-25D3	0.517941	0.97478	-1.02587	NIST down vs NIST+1-25D3	0.364668	0.0229339	1.04636	0.0188325	10.4828	0.12578	0.0539943	1
721	AMOTL1	0.279745	0.611582	0.343858	0.973146	0.998621	-1.00138	Control down vs 1-25D3	0.35248	0.961649	-1.03988	Control down vs NIST	0.726118	1.01452	1.01452	1-25D3 up vs NIST+1-25D3	0.223528	1.05352	1.05352	NIST up vs NIST+1-25D3	2.15599	0.0172012	0.633923	0.0125939	1.20479	0.0159566	0.0595997	1
722	AMOTL2	0.786914	0.484931	0.324676	0.189609	1.11586	1.11586	Control up vs 1-25D3	0.214291	1.10875	1.10875	Control up vs NIST	0.830288	0.983097	-1.01719	1-25D3 down vs NIST+1-25D3	0.893362	0.989403	-1.01071	NIST down vs NIST+1-25D3	0.0951312	0.00302089	0.884859	0.0659583	1.27802	0.06351	0.223623	1
723	AMPD1	0.621559	0.0168801	0.0980632	0.631549	1.00761	1.00761	Control up vs 1-25D3	0.104779	1.02792	1.02792	Control up vs NIST	0.0209238	0.958237	-1.04358	1-25D3 down vs NIST+1-25D3	0.0026722	0.939298	-1.06462	NIST down vs NIST+1-25D3	0.334315	0.00098613	5.85192	0.0170391	3.03915	0.0058994	0.00873512	1
724	AMPD2	0.882317	0.211516	0.0363781	0.192299	0.980115	-1.02029	Control down vs 1-25D3	0.953891	1.00085	1.00085	Control up vs NIST	0.0463231	1.03345	1.03345	1-25D3 up vs NIST+1-25D3	0.4227	1.01204	1.01204	NIST up vs NIST+1-25D3	0.0280874	0.000116288	1.83218	0.00464635	4.89779	0.00828041	0.00760789	1
725	AMPD3	0.263764	0.861855	0.549965	0.432264	1.07496	1.07496	Control up vs 1-25D3	0.817205	1.02115	1.02115	Control up vs NIST	0.739224	0.970262	-1.03065	1-25D3 down vs NIST+1-25D3	0.815152	1.02139	1.02139	NIST up vs NIST+1-25D3	2.36723	0.0487151	0.246446	0.0237939	0.639439	0.0411579	0.289645	1
726	AMPH	0.257756	0.714756	0.846824	0.614799	1.01765	1.01765	Control up vs 1-25D3	0.760348	0.989498	-1.01061	Control down vs NIST	0.289887	0.962949	-1.03848	1-25D3 down vs NIST+1-25D3	0.77923	0.990349	-1.00975	NIST down vs NIST+1-25D3	2.45361	0.00194995	0.463475	0.00652415	0.169371	0.00158945	0.0422298	1
727	AMT	0.644654	0.0836319	5.01E-07	0.994473	1.00034	1.00034	Control up vs 1-25D3	0.0626808	1.10805	1.10805	Control up vs NIST	0.0583762	1.11039	1.11039	1-25D3 up vs NIST+1-25D3	0.960549	1.00246	1.00246	NIST up vs NIST+1-25D3	0.289038	0.304848	3.06926	0.0894757	108.537	2.10939	0.0874565	1
728	AMTN	0.636643	0.264116	0.085838	0.119175	1.12157	1.12157	Control up vs 1-25D3	0.325694	1.07171	1.07171	Control up vs NIST	0.80006	1.01753	1.01753	1-25D3 up vs NIST+1-25D3	0.37013	1.06487	1.06487	NIST up vs NIST+1-25D3	0.304222	0.0183567	1.56687	0.0868563	3.26556	0.12068	0.166299	1
729	AMY1A	0.221363	0.0313359	0.00857642	0.892082	0.991561	-1.00851	Control down vs 1-25D3	0.0416604	1.15504	1.15504	Control up vs NIST	0.0180229	1.19149	1.19149	1-25D3 up vs NIST+1-25D3	0.71845	1.02285	1.02285	NIST up vs NIST+1-25D3	3.0797	0.399738	4.66196	0.214675	8.45621	0.259596	0.138145	1
730	AMY1B	0.404717	0.114618	0.0628357	0.992309	0.999447	-1.00055	Control down vs 1-25D3	0.0803294	1.1163	1.1163	Control up vs NIST	0.0769028	1.11799	1.11799	1-25D3 up vs NIST+1-25D3	0.986683	1.00096	1.00096	NIST up vs NIST+1-25D3	1.09771	0.0544777	2.62333	0.102166	3.82296	0.0992568	0.116835	1
731	AMY1C	0.141936	0.855066	0.345421	0.46456	0.919294	-1.08779	Control down vs 1-25D3	0.782906	0.969204	-1.03177	Control down vs NIST	0.941597	1.00833	1.00833	1-25D3 up vs NIST+1-25D3	0.695275	0.956409	-1.04558	NIST down vs NIST+1-25D3	5.58363	0.338314	0.25624	0.0388453	1.19904	0.121181	0.454792	1
732	AMY2A	0.273961	0.237113	0.000548806	0.950153	1.00228	1.00228	Control up vs 1-25D3	0.157728	1.05604	1.05604	Control up vs NIST	0.135822	1.05968	1.05968	1-25D3 up vs NIST+1-25D3	0.875276	1.00573	1.00573	NIST up vs NIST+1-25D3	2.22952	0.225066	1.69443	0.026497	19.3664	0.201897	0.046913	1
733	AMY2B	0.400881	0.567037	6.61E-05	0.908087	1.00566	1.00566	Control up vs 1-25D3	0.281966	1.05591	1.05591	Control up vs NIST	0.384032	1.04445	1.04445	1-25D3 up vs NIST+1-25D3	0.91432	0.994754	-1.00527	NIST down vs NIST+1-25D3	1.11985	0.354936	0.715688	0.0201939	33.6987	0.633898	0.0846483	1
734	AMZ1	0.658881	0.294435	0.210977	0.732495	0.987783	-1.01237	Control down vs 1-25D3	0.593959	1.01945	1.01945	Control up vs NIST	0.297481	0.962184	-1.0393	1-25D3 down vs NIST+1-25D3	0.0751944	0.932294	-1.07262	NIST down vs NIST+1-25D3	0.26337	0.00247659	1.44062	0.0218626	1.85891	0.0188069	0.0455274	1
735	AMZ2	0.77841	0.982109	0.00921312	0.82215	0.976324	-1.02425	Control down vs 1-25D3	0.980414	1.00262	1.00262	Control up vs NIST	0.699015	1.0422	1.0422	1-25D3 up vs NIST+1-25D3	0.889767	1.01487	1.01487	NIST up vs NIST+1-25D3	0.103275	0.0380221	0.0546627	0.00731661	8.25166	0.736324	0.401551	1
736	ANAPC1	0.329196	0.230499	0.00531426	0.577022	0.973882	-1.02682	Control down vs 1-25D3	0.130354	0.926694	-1.0791	Control down vs NIST	0.309599	1.05048	1.05048	1-25D3 up vs NIST+1-25D3	0.0588082	1.10397	1.10397	NIST up vs NIST+1-25D3	1.63622	0.141196	1.72829	0.0451478	9.91019	0.172588	0.0783684	1
737	ANAPC10	0.40047	0.120125	0.00105278	0.612313	1.03452	1.03452	Control up vs 1-25D3	0.0664973	0.873773	-1.14446	Control down vs NIST	0.402592	0.944795	-1.05843	1-25D3 down vs NIST+1-25D3	0.11701	1.11861	1.11861	NIST up vs NIST+1-25D3	1.12225	0.315358	2.55935	0.133598	16.1498	0.562012	0.1566	1
738	ANAPC11	0.920957	0.853859	0.0754855	0.547017	0.975515	-1.0251	Control down vs 1-25D3	0.829429	1.00883	1.00883	Control up vs NIST	0.654663	1.01849	1.01849	1-25D3 up vs NIST+1-25D3	0.709188	0.984864	-1.01537	NIST down vs NIST+1-25D3	0.0125742	0.00028675	0.25798	0.00505636	3.49054	0.0456093	0.0587994	1
739	ANAPC13	0.0978575	0.0832653	0.0262162	0.114724	1.13504	1.13504	Control up vs 1-25D3	0.137697	1.12545	1.12545	Control up vs NIST	0.232884	1.09722	1.09722	1-25D3 up vs NIST+1-25D3	0.196199	1.10657	1.10657	NIST up vs NIST+1-25D3	8.74466	1.07409	3.07569	0.202114	5.60745	0.245657	0.197141	1
740	ANAPC2	0.690599	0.522891	0.305929	0.665412	0.98594	-1.01426	Control down vs 1-25D3	0.26784	0.963281	-1.03812	Control down vs NIST	0.492364	1.02293	1.02293	1-25D3 up vs NIST+1-25D3	0.181083	1.04699	1.04699	NIST up vs NIST+1-25D3	0.211726	0.00119804	0.803245	0.0100637	1.35489	0.0113168	0.0375866	1
741	ANAPC4	0.939244	0.0833251	0.936798	0.717905	1.02394	1.02394	Control up vs 1-25D3	0.108865	1.11952	1.11952	Control up vs NIST	0.0474512	1.15667	1.15667	1-25D3 up vs NIST+1-25D3	0.397907	1.05792	1.05792	NIST up vs NIST+1-25D3	0.00741004	8.17E-06	3.07464	0.154549	0.0657633	0.00220377	0.150798	1
742	ANAPC5	0.113989	0.767563	0.370106	0.588322	0.942435	-1.06108	Control down vs 1-25D3	0.632636	0.949081	-1.05365	Control down vs NIST	0.622888	0.947636	-1.05526	1-25D3 down vs NIST+1-25D3	0.57894	0.941001	-1.0627	NIST down vs NIST+1-25D3	7.30298	0.377319	0.383442	0.0534332	1.11229	0.103333	0.418054	1
743	ANAPC7	0.0898077	0.437013	0.406105	0.295105	0.899941	-1.11118	Control down vs 1-25D3	0.486411	0.933483	-1.07126	Control down vs NIST	0.581484	0.94722	-1.05572	1-25D3 down vs NIST+1-25D3	0.363278	0.913184	-1.09507	NIST down vs NIST+1-25D3	9.65841	0.36079	0.998188	0.112119	0.997708	0.07471	0.336967	1
744	ANG	0.492114	0.742164	0.132797	0.57347	0.932348	-1.07256	Control down vs 1-25D3	0.682479	1.05199	1.05199	Control up vs NIST	0.900554	1.01553	1.01553	1-25D3 up vs NIST+1-25D3	0.402645	0.900039	-1.11106	NIST down vs NIST+1-25D3	0.69523	0.106036	0.421481	0.0756906	2.5479	0.305039	0.538747	1
745	ANGEL1	0.532807	0.381427	0.00179814	0.783813	1.01556	1.01556	Control up vs 1-25D3	0.363567	0.949071	-1.05366	Control down vs NIST	0.579718	1.03188	1.03188	1-25D3 up vs NIST+1-25D3	0.103053	1.10416	1.10416	NIST up vs NIST+1-25D3	0.558427	0.0959373	1.14808	0.0427735	13.8338	0.343598	0.111769	1
746	ANGEL2	0.945468	0.0359383	0.000550129	0.0840709	1.13768	1.13768	Control up vs 1-25D3	0.065881	1.14916	1.14916	Control up vs NIST	0.126326	1.11842	1.11842	1-25D3 up vs NIST+1-25D3	0.15948	1.10725	1.10725	NIST up vs NIST+1-25D3	0.00596518	0.00212087	4.41917	0.243552	19.3536	0.711084	0.165338	1
747	ANGPT1	0.157248	0.540752	0.511802	0.319444	1.03026	1.03026	Control up vs 1-25D3	0.366726	1.02725	1.02725	Control up vs NIST	0.690967	1.01168	1.01168	1-25D3 up vs NIST+1-25D3	0.619642	1.01465	1.01465	NIST up vs NIST+1-25D3	4.90206	0.0117955	0.76695	0.00766561	0.722235	0.00481246	0.0299848	1
748	ANGPT2	0.263214	0.700678	0.182464	0.753113	1.00481	1.00481	Control up vs 1-25D3	0.717138	0.994487	-1.00554	Control down vs NIST	0.654664	1.00686	1.00686	1-25D3 up vs NIST+1-25D3	0.275602	1.01731	1.01731	NIST up vs NIST+1-25D3	2.37497	0.00446871	0.48549	0.00132555	2.06743	0.00376317	0.00819097	1
749	ANGPT4	0.391794	0.229964	0.351752	0.441025	1.02288	1.02288	Control up vs 1-25D3	0.660045	1.01284	1.01284	Control up vs NIST	0.208753	1.03873	1.03873	1-25D3 up vs NIST+1-25D3	0.122344	1.04902	1.04902	NIST up vs NIST+1-25D3	1.17417	0.00452717	1.73108	0.0170253	1.17608	0.00771125	0.0295053	1
750	ANGPTL1	0.347443	0.519304	0.0971111	0.215939	0.969057	-1.03193	Control down vs 1-25D3	0.844258	0.995236	-1.00479	Control down vs NIST	0.219561	1.03165	1.03165	1-25D3 up vs NIST+1-25D3	0.852902	1.00452	1.00452	NIST up vs NIST+1-25D3	1.48329	0.0105223	0.810688	0.00564645	3.05551	0.0141878	0.020895	1
751	ANGPTL2	0.0166725	0.00206493	0.974425	0.000379331	1.14277	1.14277	Control up vs 1-25D3	0.0240043	1.06794	1.06794	Control up vs NIST	0.266144	0.971651	-1.02918	1-25D3 down vs NIST+1-25D3	0.142664	1.03973	1.03973	NIST up vs NIST+1-25D3	58.4833	0.00372192	11.337	0.0833066	0.0259822	0.000127281	0.0220445	1
752	ANGPTL3	0.107887	0.744619	0.857355	0.875074	1.0048	1.0048	Control up vs 1-25D3	0.370027	1.02832	1.02832	Control up vs NIST	0.854304	0.994422	-1.00561	1-25D3 down vs NIST+1-25D3	0.357015	0.971674	-1.02915	NIST down vs NIST+1-25D3	7.79743	0.00445226	0.417772	0.00457082	0.156565	0.00114198	0.0328228	1
753	ANGPTL4	0.421822	0.963642	4.79E-06	0.958368	0.991356	-1.00872	Control down vs 1-25D3	0.943778	0.988339	-1.0118	Control down vs NIST	0.692442	0.936055	-1.06831	1-25D3 down vs NIST+1-25D3	0.705836	0.938913	-1.06506	NIST down vs NIST+1-25D3	1.00431	6.99672	0.0901417	0.0294546	63.9619	13.9334	0.980275	1
754	ANGPTL5	0.105698	0.828976	0.970207	0.866646	1.00683	1.00683	Control up vs 1-25D3	0.847109	1.00785	1.00785	Control up vs NIST	0.44701	0.969148	-1.03183	1-25D3 down vs NIST+1-25D3	0.432978	0.968168	-1.03288	NIST down vs NIST+1-25D3	7.98878	0.00156772	0.293841	0.00570036	0.0303473	0.00039248	0.0581983	1
755	ANGPTL6	0.353131	0.499284	0.599167	0.555886	1.0428	1.0428	Control up vs 1-25D3	0.472573	1.05271	1.05271	Control up vs NIST	0.355349	1.06903	1.06903	1-25D3 up vs NIST+1-25D3	0.424631	1.05897	1.05897	NIST up vs NIST+1-25D3	1.43902	0.0152537	0.853236	0.0500144	0.542505	0.0212001	0.175852	1
756	ANGPTL7	0.788783	0.127435	0.0589096	0.776134	0.994253	-1.00578	Control down vs 1-25D3	0.691733	0.991978	-1.00809	Control down vs NIST	0.0608956	0.958759	-1.04301	1-25D3 down vs NIST+1-25D3	0.0735509	0.960958	-1.04063	NIST down vs NIST+1-25D3	0.0933913	0.000593012	2.47963	0.0119791	3.94315	0.0126995	0.0144929	1
757	ANK1	0.16493	0.25418	0.579128	0.789871	1.00681	1.00681	Control up vs 1-25D3	0.388218	1.02265	1.02265	Control up vs NIST	0.114708	1.04409	1.04409	1-25D3 up vs NIST+1-25D3	0.294069	1.02791	1.02791	NIST up vs NIST+1-25D3	4.60813	0.00680129	1.61196	0.0122897	0.580766	0.00295187	0.0228722	1
758	ANK2	0.600607	0.455607	0.0113021	0.294767	1.0329	1.0329	Control up vs 1-25D3	0.818544	1.0069	1.0069	Control up vs NIST	0.747689	1.0097	1.0097	1-25D3 up vs NIST+1-25D3	0.257842	1.03578	1.03578	NIST up vs NIST+1-25D3	0.379577	0.0102838	0.952688	0.0100752	7.68551	0.0541855	0.0317266	1
759	ANK3	0.212477	0.298042	0.268942	0.644518	1.03176	1.03176	Control up vs 1-25D3	0.198033	1.09531	1.09531	Control up vs NIST	0.20108	1.09457	1.09457	1-25D3 up vs NIST+1-25D3	0.651597	1.03107	1.03107	NIST up vs NIST+1-25D3	3.26582	0.0889686	1.42661	0.0764557	1.52497	0.0544847	0.160777	1
760	ANKAR	0.283332	0.659789	0.604065	0.538002	1.02686	1.02686	Control up vs 1-25D3	0.684746	1.01752	1.01752	Control up vs NIST	0.263353	0.951808	-1.05063	1-25D3 down vs NIST+1-25D3	0.356321	0.960548	-1.04107	NIST down vs NIST+1-25D3	2.11195	0.00803706	0.551469	0.0118035	0.53339	0.00761104	0.0642113	1
761	ANKDD1A	0.193144	0.00316049	0.00138141	0.00878687	0.766996	-1.30379	Control down vs 1-25D3	0.215038	1.11207	1.11207	Control up vs NIST	0.62033	1.0417	1.0417	1-25D3 up vs NIST+1-25D3	0.00247808	0.718459	-1.39187	NIST down vs NIST+1-25D3	3.73092	1.47171	10.0122	0.793058	14.94	0.788923	0.237627	1
762	ANKFN1	0.87093	0.737383	0.757696	0.383097	1.04511	1.04511	Control up vs 1-25D3	0.330383	1.05076	1.05076	Control up vs NIST	0.729915	0.983006	-1.01729	1-25D3 down vs NIST+1-25D3	0.650801	0.977723	-1.02278	NIST down vs NIST+1-25D3	0.0338824	9.35E-05	0.428732	0.0123985	0.286206	0.00551787	0.0867569	1
763	ANKFY1	0.334031	0.866607	0.00138481	0.457829	0.963674	-1.0377	Control down vs 1-25D3	0.535663	0.969749	-1.0312	Control down vs NIST	0.668297	1.02135	1.02135	1-25D3 up vs NIST+1-25D3	0.762761	1.01495	1.01495	NIST up vs NIST+1-25D3	1.59398	0.225412	0.239579	0.00680803	14.9294	0.282829	0.0852501	1
764	ANKH	0.825597	0.525487	0.772642	0.395714	0.978757	-1.0217	Control down vs 1-25D3	0.715565	1.0091	1.0091	Control up vs NIST	0.970514	1.00092	1.00092	1-25D3 up vs NIST+1-25D3	0.249918	0.970822	-1.03006	NIST down vs NIST+1-25D3	0.0627409	4.02E-05	0.797892	0.00577641	0.265475	0.00128128	0.0217187	1
765	ANKHD1	0.251242	0.75123	0.00285816	0.510869	1.05141	1.05141	Control up vs 1-25D3	0.350581	1.07476	1.07476	Control up vs NIST	0.814683	1.01783	1.01783	1-25D3 up vs NIST+1-25D3	0.954539	0.995717	-1.0043	NIST down vs NIST+1-25D3	2.55206	0.685965	0.407817	0.0273138	12.0397	0.537577	0.200927	1
766	ANKHD1-EIF4EBP3	0.307851	0.264044	0.17209	0.834234	0.980805	-1.01957	Control down vs 1-25D3	0.340403	0.913417	-1.09479	Control down vs NIST	0.116523	0.855382	-1.16907	1-25D3 down vs NIST+1-25D3	0.369283	0.918488	-1.08875	NIST down vs NIST+1-25D3	1.83929	0.133445	1.56719	0.158404	2.15341	0.145104	0.303226	1
767	ANKIB1	0.102972	0.598989	0.358279	0.562728	1.04864	1.04864	Control up vs 1-25D3	0.526025	1.05351	1.05351	Control up vs NIST	0.445534	1.06508	1.06508	1-25D3 up vs NIST+1-25D3	0.478686	1.06015	1.06015	NIST up vs NIST+1-25D3	8.23855	0.246954	0.656443	0.0512007	1.15294	0.0599508	0.233991	1
768	ANKK1	0.0804394	0.408528	0.0726244	0.93985	1.00201	1.00201	Control up vs 1-25D3	0.216373	0.966217	-1.03496	Control down vs NIST	0.849737	1.00505	1.00505	1-25D3 up vs NIST+1-25D3	0.143588	1.04228	1.04228	NIST up vs NIST+1-25D3	10.9527	0.108426	1.07218	0.00894575	3.55945	0.0197989	0.0250306	1
769	ANKLE1	0.886948	0.730085	0.202921	0.550246	1.01962	1.01962	Control up vs 1-25D3	0.981217	1.00076	1.00076	Control up vs NIST	0.744521	1.01058	1.01058	1-25D3 up vs NIST+1-25D3	0.375429	1.02962	1.02962	NIST up vs NIST+1-25D3	0.0258926	0.000202178	0.439855	0.00538283	1.91416	0.0156167	0.0367132	1
770	ANKLE2	0.203336	0.322633	8.32E-05	0.440268	0.941682	-1.06193	Control down vs 1-25D3	0.367504	1.07317	1.07317	Control up vs NIST	0.943783	1.00541	1.00541	1-25D3 up vs NIST+1-25D3	0.126536	0.882229	-1.13349	NIST down vs NIST+1-25D3	3.47457	2.54702	1.33603	0.0924133	31.7932	1.46609	0.20751	1
771	ANKMY1	0.20198	0.862731	7.05E-05	0.685608	1.0199	1.0199	Control up vs 1-25D3	0.453582	1.0376	1.0376	Control up vs NIST	0.795932	1.01263	1.01263	1-25D3 up vs NIST+1-25D3	0.923553	0.99536	-1.00466	NIST down vs NIST+1-25D3	3.50715	1.0752	0.245179	0.00680074	33.1577	0.613149	0.0832136	1
772	ANKMY2	0.776281	0.0761461	0.0747237	0.52161	1.04963	1.04963	Control up vs 1-25D3	0.0242024	1.21712	1.21712	Control up vs NIST	0.163977	1.11637	1.11637	1-25D3 up vs NIST+1-25D3	0.613877	0.962748	-1.03869	NIST down vs NIST+1-25D3	0.105374	0.00812176	3.2076	0.211391	3.50857	0.154151	0.19771	1
773	ANKRA2	0.350799	0.350745	3.68E-07	0.404788	1.04377	1.04377	Control up vs 1-25D3	0.677669	1.02127	1.02127	Control up vs NIST	0.359557	1.04846	1.04846	1-25D3 up vs NIST+1-25D3	0.192141	1.07156	1.07156	NIST up vs NIST+1-25D3	1.45699	1.69897	1.2417	0.0372535	116.601	2.33217	0.090006	1
774	ANKRD1	0.700971	0.0785873	0.00107523	0.11182	1.28086	1.28086	Control up vs 1-25D3	0.0515601	1.37035	1.37035	Control up vs NIST	0.266118	1.18118	1.18118	1-25D3 up vs NIST+1-25D3	0.498761	1.10405	1.10405	NIST up vs NIST+1-25D3	0.196398	0.258868	3.16074	0.778557	16.0532	2.63616	0.738962	1
775	ANKRD10	0.901634	0.0444331	0.0199342	0.531265	1.06495	1.06495	Control up vs 1-25D3	0.0216858	1.30721	1.30721	Control up vs NIST	0.0678393	1.22203	1.22203	1-25D3 up vs NIST+1-25D3	0.96426	0.995557	-1.00446	NIST down vs NIST+1-25D3	0.0195407	0.0047424	4.05703	0.473232	6.24186	0.485387	0.349935	1
776	ANKRD11	0.238576	0.74072	0.000838236	0.861032	1.01605	1.01605	Control up vs 1-25D3	0.463134	0.934496	-1.0701	Control down vs NIST	0.967857	1.00367	1.00367	1-25D3 up vs NIST+1-25D3	0.349038	1.09127	1.09127	NIST up vs NIST+1-25D3	2.75926	1.54629	0.423667	0.041357	17.2225	1.1208	0.29285	1
777	ANKRD12	0.00417737	0.71197	0.895403	0.913588	1.01043	1.01043	Control up vs 1-25D3	0.602973	1.05139	1.05139	Control up vs NIST	0.476345	0.933238	-1.07154	1-25D3 down vs NIST+1-25D3	0.27185	0.896882	-1.11497	NIST down vs NIST+1-25D3	237.886	0.957472	0.467806	0.0505026	0.111849	0.00804984	0.323869	1
778	ANKRD13A	0.675859	0.00656493	0.0144555	0.802673	0.979264	-1.02117	Control down vs 1-25D3	0.00423485	1.36226	1.36226	Control up vs NIST	0.0163734	1.27086	1.27086	1-25D3 up vs NIST+1-25D3	0.295593	0.913562	-1.09462	NIST down vs NIST+1-25D3	0.234806	0.0455886	8.00785	0.66282	7.03703	0.388309	0.248314	1
779	ANKRD13B	0.859952	0.699539	0.40671	0.282387	1.05288	1.05288	Control up vs 1-25D3	0.486183	1.03327	1.03327	Control up vs NIST	0.820128	0.989503	-1.01061	1-25D3 down vs NIST+1-25D3	0.858807	1.00829	1.00829	NIST up vs NIST+1-25D3	0.0400117	0.000336963	0.487287	0.012362	0.995892	0.0168432	0.0761071	1
780	ANKRD13C	0.00340907	0.909788	0.970875	0.621686	1.05498	1.05498	Control up vs 1-25D3	0.890961	1.01488	1.01488	Control up vs NIST	0.911074	1.0121	1.0121	1-25D3 up vs NIST+1-25D3	0.639405	1.05209	1.05209	NIST up vs NIST+1-25D3	291.836	0.395299	0.176276	0.0241546	0.0296553	0.00270905	0.411081	1
781	ANKRD13D	0.730684	0.7108	0.0140419	0.518877	0.982926	-1.01737	Control down vs 1-25D3	0.695285	1.01043	1.01043	Control up vs NIST	0.356423	1.02525	1.02525	1-25D3 up vs NIST+1-25D3	0.91963	0.997342	-1.00267	NIST down vs NIST+1-25D3	0.156407	0.00304702	0.469629	0.00385944	7.11169	0.0389629	0.0246542	1
782	ANKRD16	0.0893781	0.00737687	0.273376	0.786339	1.01121	1.01121	Control up vs 1-25D3	0.0174291	1.12302	1.12302	Control up vs NIST	0.00483287	1.15974	1.15974	1-25D3 up vs NIST+1-25D3	0.306099	1.04428	1.04428	NIST up vs NIST+1-25D3	9.71182	0.096881	7.7169	0.153642	1.50312	0.0199512	0.0597293	1
783	ANKRD17	0.0627908	0.594179	0.366785	0.453536	1.0866	1.0866	Control up vs 1-25D3	0.374282	1.10419	1.10419	Control up vs NIST	0.562569	1.06581	1.06581	1-25D3 up vs NIST+1-25D3	0.663565	1.04883	1.04883	NIST up vs NIST+1-25D3	14.4421	0.759282	0.665164	0.0933756	1.12354	0.105148	0.42114	1
784	ANKRD18A	0.184554	0.128112	0.0523798	0.126939	1.11028	1.11028	Control up vs 1-25D3	0.0957962	1.12268	1.12268	Control up vs NIST	0.361866	1.06158	1.06158	1-25D3 up vs NIST+1-25D3	0.454255	1.04986	1.04986	NIST up vs NIST+1-25D3	3.96929	0.26644	2.47253	0.119503	4.16648	0.134251	0.144997	1
785	ANKRD18B	0.28236	0.664652	0.214359	0.715139	1.00944	1.00944	Control up vs 1-25D3	0.246035	1.03145	1.03145	Control up vs NIST	0.808297	1.00626	1.00626	1-25D3 up vs NIST+1-25D3	0.554233	0.984787	-1.01545	NIST down vs NIST+1-25D3	2.12377	0.0101112	0.543449	0.00422658	1.83647	0.0095219	0.023332	1
786	ANKRD19	0.345368	0.324185	0.81197	0.301377	1.03454	1.03454	Control up vs 1-25D3	0.378219	1.02912	1.02912	Control up vs NIST	0.394501	1.02808	1.02808	1-25D3 up vs NIST+1-25D3	0.315129	1.0335	1.0335	NIST up vs NIST+1-25D3	1.49983	0.00127685	1.33058	0.0159404	0.213187	0.00170267	0.0359402	1
787	ANKRD2	0.938324	0.362239	0.0989614	0.251007	0.96577	-1.03544	Control down vs 1-25D3	0.537898	1.01835	1.01835	Control up vs NIST	0.37702	1.02673	1.02673	1-25D3 up vs NIST+1-25D3	0.372745	0.973722	-1.02699	NIST down vs NIST+1-25D3	0.00763698	7.75E-05	1.20558	0.0121345	3.02389	0.0202909	0.0301958	1
788	ANKRD20A1	0.019645	0.264918	0.411914	0.267446	0.972445	-1.02834	Control down vs 1-25D3	0.412499	1.02052	1.02052	Control up vs NIST	0.134409	1.03965	1.03965	1-25D3 up vs NIST+1-25D3	0.700956	0.990671	-1.00942	NIST down vs NIST+1-25D3	49.4086	0.112657	1.56332	0.0109076	0.980383	0.00456022	0.0209316	1
789	ANKRD20A2	0.781759	0.873727	0.157238	0.458767	1.02215	1.02215	Control up vs 1-25D3	0.699686	1.01134	1.01134	Control up vs NIST	0.891507	0.996037	-1.00398	1-25D3 down vs NIST+1-25D3	0.819164	1.00668	1.00668	NIST up vs NIST+1-25D3	0.100022	0.000762935	0.229269	0.00229278	2.28821	0.0152553	0.0300011	1
790	ANKRD20A3	0.430911	0.85132	0.0841137	0.615813	1.01059	1.01059	Control up vs 1-25D3	0.884394	0.996974	-1.00304	Control down vs NIST	0.965575	1.0009	1.0009	1-25D3 up vs NIST+1-25D3	0.493531	1.01457	1.01457	NIST up vs NIST+1-25D3	0.95798	0.00540459	0.261641	0.00134163	3.30065	0.0112833	0.0153833	1
791	ANKRD20A4	0.363401	0.268733	0.682112	0.107388	0.940667	-1.06308	Control down vs 1-25D3	0.114502	0.941977	-1.0616	Control down vs NIST	0.271988	1.04084	1.04084	1-25D3 up vs NIST+1-25D3	0.287897	1.03939	1.03939	NIST up vs NIST+1-25D3	1.3628	0.00265047	1.54659	0.0225993	0.399293	0.00388973	0.0438369	1
792	ANKRD20B	0.0788588	0.122377	0.585373	0.795361	1.00877	1.00877	Control up vs 1-25D3	0.235152	1.04248	1.04248	Control up vs NIST	0.0542011	1.07504	1.07504	1-25D3 up vs NIST+1-25D3	0.257971	1.04028	1.04028	NIST up vs NIST+1-25D3	11.2014	0.0283544	2.53418	0.0338411	0.568671	0.00506265	0.0400617	1
793	ANKRD21	0.0457761	0.582314	0.801563	0.89169	1.00642	1.00642	Control up vs 1-25D3	0.287758	0.949708	-1.05295	Control down vs NIST	0.857217	0.99158	-1.00849	1-25D3 down vs NIST+1-25D3	0.306232	1.05079	1.05079	NIST up vs NIST+1-25D3	20.3572	0.0400734	0.686967	0.0178941	0.226719	0.00393704	0.0781439	1
794	ANKRD22	0.490046	0.0668881	8.56E-05	0.810858	1.0161	1.0161	Control up vs 1-25D3	0.0483594	0.862501	-1.15942	Control down vs NIST	0.0554757	0.867212	-1.15312	1-25D3 down vs NIST+1-25D3	0.748575	1.02165	1.02165	NIST up vs NIST+1-25D3	0.702895	0.387882	3.40332	0.178485	31.5668	1.10367	0.157334	1
795	ANKRD23	0.283323	0.712279	0.0638185	0.26781	0.963465	-1.03792	Control down vs 1-25D3	0.535611	0.97991	-1.0205	Control down vs NIST	0.610366	1.01677	1.01677	1-25D3 up vs NIST+1-25D3	0.992814	0.999708	-1.00029	NIST down vs NIST+1-25D3	2.11207	0.0331227	0.467325	0.00579463	3.7943	0.0313652	0.0371987	1
796	ANKRD24	0.00234917	0.993576	0.968412	0.975177	0.999029	-1.00097	Control down vs 1-25D3	0.955942	1.00173	1.00173	Control up vs NIST	0.800091	1.00795	1.00795	1-25D3 up vs NIST+1-25D3	0.867215	1.00524	1.00524	NIST up vs NIST+1-25D3	424.182	0.0524318	0.0270224	0.000311073	0.0322125	0.000247213	0.0345351	1
797	ANKRD26	0.066893	0.114152	0.3016	0.514527	1.04757	1.04757	Control up vs 1-25D3	0.034613	1.18569	1.18569	Control up vs NIST	0.226033	1.0931	1.0931	1-25D3 up vs NIST+1-25D3	0.623316	0.965768	-1.03545	NIST down vs NIST+1-25D3	13.4666	0.361228	2.62892	0.15403	1.37346	0.0536482	0.175772	1
798	ANKRD27	0.841476	0.0959043	0.00101918	0.137472	0.896657	-1.11525	Control down vs 1-25D3	0.186377	0.908729	-1.10044	Control down vs NIST	0.227009	0.916901	-1.09063	1-25D3 down vs NIST+1-25D3	0.168737	0.90472	-1.10531	NIST down vs NIST+1-25D3	0.051555	0.0156593	2.87201	0.160562	16.2992	0.607479	0.167718	1
799	ANKRD28	0.224148	0.0596838	0.228664	0.0780567	1.21563	1.21563	Control up vs 1-25D3	0.489141	1.0734	1.0734	Control up vs NIST	0.331364	1.10611	1.10611	1-25D3 up vs NIST+1-25D3	0.0475016	1.25267	1.25267	NIST up vs NIST+1-25D3	3.02445	0.212109	3.57982	0.431332	1.74616	0.140263	0.36147	1
800	ANKRD29	0.0146427	0.736239	0.507768	0.427971	0.907165	-1.10234	Control down vs 1-25D3	0.825099	0.973647	-1.02707	Control down vs NIST	0.898633	0.984737	-1.0155	1-25D3 down vs NIST+1-25D3	0.481883	0.917498	-1.08992	NIST down vs NIST+1-25D3	66.797	2.80207	0.430469	0.0740651	0.731427	0.083898	0.51617	1
801	ANKRD30A	0.605964	0.301211	0.487071	0.207559	0.977231	-1.0233	Control down vs 1-25D3	0.474826	0.98743	-1.01273	Control down vs NIST	0.559148	0.989765	-1.01034	1-25D3 down vs NIST+1-25D3	0.253954	0.979542	-1.02089	NIST down vs NIST+1-25D3	0.367605	0.000343401	1.41447	0.00508185	0.780031	0.00186831	0.0107783	1
802	ANKRD30B	0.875595	0.645861	0.0204521	0.700747	1.0317	1.0317	Control up vs 1-25D3	0.296613	1.09104	1.09104	Control up vs NIST	0.525315	1.05334	1.05334	1-25D3 up vs NIST+1-25D3	0.960927	0.996046	-1.00397	NIST down vs NIST+1-25D3	0.0314399	0.0050031	0.574725	0.0443908	6.18081	0.318264	0.231715	1
803	ANKRD31	0.500435	0.583697	0.677804	0.215247	1.0584	1.0584	Control up vs 1-25D3	0.30756	1.04713	1.04713	Control up vs NIST	0.732552	0.985102	-1.01512	1-25D3 down vs NIST+1-25D3	0.921766	0.995709	-1.00431	NIST down vs NIST+1-25D3	0.665121	0.00203869	0.684404	0.0154935	0.406196	0.00613028	0.0679137	1
804	ANKRD32	0.741765	0.119065	0.000159221	0.379503	1.12304	1.12304	Control up vs 1-25D3	0.196409	1.19146	1.19146	Control up vs NIST	0.1057	1.25329	1.25329	1-25D3 up vs NIST+1-25D3	0.217161	1.18131	1.18131	NIST up vs NIST+1-25D3	0.142901	0.252447	2.57139	0.506225	26.9204	3.53319	0.590605	1
805	ANKRD33	0.0174238	0.294039	0.81169	0.480156	0.879974	-1.1364	Control down vs 1-25D3	0.33703	1.19249	1.19249	Control up vs NIST	0.938959	0.986423	-1.01376	1-25D3 down vs NIST+1-25D3	0.100596	0.727912	-1.37379	NIST down vs NIST+1-25D3	55.8972	1.49747	1.44217	0.54276	0.213549	0.0535793	1.12905	1
806	ANKRD34A	0.972702	0.130077	0.00237269	0.259143	1.09763	1.09763	Control up vs 1-25D3	0.0796323	1.16508	1.16508	Control up vs NIST	0.207174	1.11085	1.11085	1-25D3 up vs NIST+1-25D3	0.570946	1.04653	1.04653	NIST up vs NIST+1-25D3	0.00149149	0.000473103	2.45217	0.183189	12.7382	0.634404	0.224114	1
807	ANKRD34B	0.689301	0.821706	0.429144	0.729063	1.01417	1.01417	Control up vs 1-25D3	0.891626	0.994496	-1.00553	Control down vs NIST	0.717632	1.01481	1.01481	1-25D3 up vs NIST+1-25D3	0.406535	1.03489	1.03489	NIST up vs NIST+1-25D3	0.213696	0.00128413	0.304335	0.00589486	0.930707	0.0120183	0.0581089	1
808	ANKRD34C	0.686873	0.92765	0.376985	0.635479	1.01802	1.01802	Control up vs 1-25D3	0.570187	1.02169	1.02169	Control up vs NIST	0.762655	0.988728	-1.0114	1-25D3 down vs NIST+1-25D3	0.69139	0.985181	-1.01504	NIST down vs NIST+1-25D3	0.217415	0.00130726	0.149124	0.00246927	1.08937	0.0120255	0.0496753	1
809	ANKRD35	0.46505	0.168515	0.0146176	0.189021	1.06363	1.06363	Control up vs 1-25D3	0.108562	1.0804	1.0804	Control up vs NIST	0.33803	1.04491	1.04491	1-25D3 up vs NIST+1-25D3	0.530925	1.02869	1.02869	NIST up vs NIST+1-25D3	0.801793	0.0440851	2.11488	0.0497752	7.00848	0.109966	0.0706071	1
810	ANKRD36	0.0835772	0.746724	0.292088	0.659534	0.973416	-1.02731	Control down vs 1-25D3	0.640927	0.97186	-1.02896	Control down vs NIST	0.530149	0.962117	-1.03937	1-25D3 down vs NIST+1-25D3	0.546962	0.963658	-1.03771	NIST down vs NIST+1-25D3	10.4868	0.216188	0.414596	0.0181151	1.41544	0.0412305	0.13108	1
811	ANKRD36B	0.233519	0.773629	0.0352614	0.391719	0.928244	-1.0773	Control down vs 1-25D3	0.588886	0.954679	-1.04747	Control down vs NIST	0.974817	0.997317	-1.00269	1-25D3 down vs NIST+1-25D3	0.718676	0.969701	-1.03125	NIST down vs NIST+1-25D3	2.84841	0.403093	0.374463	0.0320314	4.96313	0.28303	0.256619	1
812	ANKRD37	0.371335	0.00675166	0.00453364	0.0165187	0.752554	-1.32881	Control down vs 1-25D3	0.937269	0.992202	-1.00786	Control down vs NIST	0.359016	0.910738	-1.09801	1-25D3 down vs NIST+1-25D3	0.00406217	0.690767	-1.44767	NIST down vs NIST+1-25D3	1.30699	0.530897	7.93719	0.927523	10.428	0.812397	0.350574	1
813	ANKRD38	0.231209	0.000797293	4.90E-05	0.491293	0.910792	-1.09795	Control down vs 1-25D3	0.00583456	1.59619	1.59619	Control up vs NIST	0.000335838	2.07272	2.07272	1-25D3 up vs NIST+1-25D3	0.229731	1.1827	1.1827	NIST up vs NIST+1-25D3	2.89044	7.41546	14.7912	3.13316	36.3342	5.13102	0.635478	1
814	ANKRD39	0.267094	0.0332592	0.0197697	0.341214	0.938862	-1.06512	Control down vs 1-25D3	0.321744	0.936293	-1.06804	Control down vs NIST	0.0317932	0.852684	-1.17277	1-25D3 down vs NIST+1-25D3	0.0341537	0.855024	-1.16956	NIST down vs NIST+1-25D3	2.32107	0.238464	4.55555	0.224237	6.26166	0.205478	0.147668	1
815	ANKRD40	0.788388	0.0122629	0.000305268	0.696599	1.01727	1.01727	Control up vs 1-25D3	0.00840341	0.866861	-1.15359	Control down vs NIST	0.024887	0.891965	-1.12112	1-25D3 down vs NIST+1-25D3	0.310853	1.04674	1.04674	NIST up vs NIST+1-25D3	0.093758	0.0160223	6.53218	0.147598	22.6891	0.34178	0.0677864	1
816	ANKRD41	0.50064	0.320726	0.261849	0.193599	1.04477	1.04477	Control up vs 1-25D3	0.275233	1.03688	1.03688	Control up vs NIST	0.603714	1.01691	1.01691	1-25D3 up vs NIST+1-25D3	0.454797	1.02465	1.02465	NIST up vs NIST+1-25D3	0.664394	0.00419444	1.34276	0.0162931	1.56086	0.0126264	0.0364021	1
817	ANKRD42	0.971494	0.531325	0.513468	0.277234	0.967586	-1.0335	Control down vs 1-25D3	0.965706	1.00126	1.00126	Control up vs NIST	0.20534	1.03966	1.03966	1-25D3 up vs NIST+1-25D3	0.873013	1.0047	1.0047	NIST up vs NIST+1-25D3	0.0016265	3.95E-06	0.78595	0.007967	0.718466	0.00485528	0.0304103	1
818	ANKRD43	0.984111	0.670906	0.418821	0.738046	1.0145	1.0145	Control up vs 1-25D3	0.267242	1.05061	1.05061	Control up vs NIST	0.908204	0.995062	-1.00496	1-25D3 down vs NIST+1-25D3	0.363905	0.960867	-1.04073	NIST down vs NIST+1-25D3	0.000505052	3.52E-06	0.533207	0.0116032	0.96017	0.0139296	0.0652832	1
819	ANKRD44	0.988461	0.688651	0.378198	0.611404	0.985819	-1.01438	Control down vs 1-25D3	0.990024	0.999651	-1.00035	Control down vs NIST	0.608784	0.985714	-1.01449	1-25D3 down vs NIST+1-25D3	0.32386	0.972075	-1.02873	NIST down vs NIST+1-25D3	0.000266347	8.86E-07	0.504569	0.0046404	1.08538	0.00665467	0.0275903	1
820	ANKRD45	0.433196	0.846332	0.374294	0.52858	1.02131	1.02131	Control up vs 1-25D3	0.471217	1.02449	1.02449	Control up vs NIST	0.910429	1.00373	1.00373	1-25D3 up vs NIST+1-25D3	0.985201	1.00061	1.00061	NIST up vs NIST+1-25D3	0.946665	0.00448085	0.268828	0.00347575	1.09827	0.00946659	0.0387879	1
821	ANKRD46	0.0546971	0.251306	0.408828	0.279877	1.17064	1.17064	Control up vs 1-25D3	0.499009	1.10134	1.10134	Control up vs NIST	0.34218	1.1473	1.1473	1-25D3 up vs NIST+1-25D3	0.181508	1.2195	1.2195	NIST up vs NIST+1-25D3	16.7966	1.29923	1.62538	0.381157	0.989551	0.154701	0.703508	1
822	ANKRD47	0.399415	0.450577	0.00573178	0.796421	1.00547	1.00547	Control up vs 1-25D3	0.259223	0.975604	-1.02501	Control down vs NIST	0.29163	0.977286	-1.02324	1-25D3 down vs NIST+1-25D3	0.734569	1.0072	1.0072	NIST up vs NIST+1-25D3	1.12843	0.0191086	0.964794	0.00506853	9.67002	0.0338675	0.0157605	1
823	ANKRD49	0.400814	0.862321	0.000289046	0.549014	1.04999	1.04999	Control up vs 1-25D3	0.758208	1.02518	1.02518	Control up vs NIST	0.448688	0.939819	-1.06403	1-25D3 down vs NIST+1-25D3	0.637987	0.962567	-1.03889	NIST down vs NIST+1-25D3	1.12024	0.659191	0.245772	0.0188464	23.021	1.17687	0.230048	1
824	ANKRD5	0.781843	0.239426	0.643595	0.995011	1.00018	1.00018	Control up vs 1-25D3	0.870942	0.995419	-1.0046	Control down vs NIST	0.110938	1.04975	1.04975	1-25D3 up vs NIST+1-25D3	0.0841585	1.05476	1.05476	NIST up vs NIST+1-25D3	0.0999419	0.000145324	1.68286	0.0158559	0.462986	0.00290817	0.028266	1
825	ANKRD50	0.106103	0.0427658	0.273437	0.150121	1.2571	1.2571	Control up vs 1-25D3	0.0227252	1.49032	1.49032	Control up vs NIST	0.13305	1.27148	1.27148	1-25D3 up vs NIST+1-25D3	0.641766	1.07252	1.07252	NIST up vs NIST+1-25D3	7.95278	1.05242	4.1211	1.08867	1.50282	0.264667	0.792509	1
826	ANKRD52	0.432659	0.613189	0.00176846	0.472169	0.977007	-1.02353	Control down vs 1-25D3	0.206742	0.958701	-1.04308	Control down vs NIST	0.84548	1.00624	1.00624	1-25D3 up vs NIST+1-25D3	0.438416	1.02545	1.02545	NIST up vs NIST+1-25D3	0.949314	0.0527884	0.63108	0.00757298	13.9017	0.111214	0.0360001	1
827	ANKRD53	0.941074	0.834843	0.642559	0.545288	1.03083	1.03083	Control up vs 1-25D3	0.441633	1.03966	1.03966	Control up vs NIST	0.880259	1.00752	1.00752	1-25D3 up vs NIST+1-25D3	0.9834	0.998967	-1.00103	NIST down vs NIST+1-25D3	0.00696885	3.15E-05	0.285381	0.00832056	0.464763	0.00903372	0.0874677	1
828	ANKRD54	0.538418	0.305019	0.00614185	0.144547	0.891179	-1.12211	Control down vs 1-25D3	0.993549	1.0006	1.0006	Control up vs NIST	0.736102	1.02538	1.02538	1-25D3 up vs NIST+1-25D3	0.239879	0.913253	-1.09499	NIST down vs NIST+1-25D3	0.541484	0.110791	1.40006	0.0909011	9.45409	0.409214	0.194779	1
829	ANKRD55	0.815424	0.253053	0.0299381	0.506082	1.01828	1.01828	Control up vs 1-25D3	0.761187	1.00823	1.00823	Control up vs NIST	0.210075	1.03594	1.03594	1-25D3 up vs NIST+1-25D3	0.117883	1.04626	1.04626	NIST up vs NIST+1-25D3	0.0705397	0.00106765	1.6172	0.0138194	5.31363	0.0302709	0.0256358	1
830	ANKRD56	0.731967	0.705034	0.0400977	0.415178	1.04026	1.04026	Control up vs 1-25D3	0.814141	0.988875	-1.01125	Control down vs NIST	0.712643	0.982586	-1.01772	1-25D3 down vs NIST+1-25D3	0.492106	1.03364	1.03364	NIST up vs NIST+1-25D3	0.154804	0.00646316	0.478643	0.0127645	4.69666	0.083501	0.0800045	1
831	ANKRD57	0.20419	0.150672	0.145923	0.275149	1.11507	1.11507	Control up vs 1-25D3	0.555036	1.05914	1.05914	Control up vs NIST	0.215806	1.13292	1.13292	1-25D3 up vs NIST+1-25D3	0.0927658	1.19273	1.19273	NIST up vs NIST+1-25D3	3.45424	0.303444	2.25861	0.247828	2.40181	0.175693	0.329177	1
832	ANKRD58	0.00155378	0.319961	0.988371	0.148126	1.047	1.047	Control up vs 1-25D3	0.118894	1.05131	1.05131	Control up vs NIST	0.98484	1.00057	1.00057	1-25D3 up vs NIST+1-25D3	0.90556	0.996464	-1.00355	NIST down vs NIST+1-25D3	642.094	0.0263856	1.34548	0.0141617	0.0117125	8.22E-05	0.0315762	1
833	ANKRD6	0.803825	0.373757	0.000100905	0.701139	1.04011	1.04011	Control up vs 1-25D3	0.317073	1.11085	1.11085	Control up vs NIST	0.211568	1.14279	1.14279	1-25D3 up vs NIST+1-25D3	0.512478	1.07001	1.07001	NIST up vs NIST+1-25D3	0.0800503	0.0993529	1.17067	0.143989	30.2722	2.48226	0.368992	1
834	ANKRD7	0.789376	0.402609	0.447094	0.135479	1.05007	1.05007	Control up vs 1-25D3	0.382662	1.02772	1.02772	Control up vs NIST	0.865371	0.994816	-1.00521	1-25D3 down vs NIST+1-25D3	0.597352	1.01645	1.01645	NIST up vs NIST+1-25D3	0.0928436	0.000302404	1.08827	0.0120637	0.88148	0.00651427	0.0332557	1
835	ANKRD9	0.899104	0.00339151	0.00188173	0.00780784	0.841013	-1.18904	Control down vs 1-25D3	0.589277	0.971937	-1.02887	Control down vs NIST	0.264438	0.94128	-1.06238	1-25D3 down vs NIST+1-25D3	0.00294797	0.814485	-1.22777	NIST down vs NIST+1-25D3	0.0205695	0.00302173	9.8044	0.316559	13.6496	0.293806	0.0968622	1
836	ANKS1A	0.366374	0.782193	0.040475	0.688867	1.01778	1.01778	Control up vs 1-25D3	0.879338	1.00668	1.00668	Control up vs NIST	0.591964	1.02396	1.02396	1-25D3 up vs NIST+1-25D3	0.437149	1.03526	1.03526	NIST up vs NIST+1-25D3	1.34159	0.0474421	0.361845	0.00820672	4.67755	0.0707253	0.0680407	1
837	ANKS1B	0.295511	0.41389	0.972354	0.218595	1.04823	1.04823	Control up vs 1-25D3	0.124372	1.06221	1.06221	Control up vs NIST	0.74802	0.988272	-1.01187	1-25D3 down vs NIST+1-25D3	0.499596	0.975262	-1.02537	NIST down vs NIST+1-25D3	1.97065	0.000292568	1.05782	0.016753	0.0281228	0.000296925	0.0475117	1
838	ANKS3	0.686997	0.532721	0.651657	0.236052	0.956838	-1.04511	Control down vs 1-25D3	0.920383	1.00358	1.00358	Control up vs NIST	0.357539	1.03427	1.03427	1-25D3 up vs NIST+1-25D3	0.696523	0.986101	-1.01409	NIST down vs NIST+1-25D3	0.217223	0.000490582	0.783115	0.0118098	0.449275	0.00451685	0.0452414	1
839	ANKS4B	0.908411	0.927976	0.103684	0.595628	0.977859	-1.02264	Control down vs 1-25D3	0.970539	1.00155	1.00155	Control up vs NIST	0.780029	1.01178	1.01178	1-25D3 up vs NIST+1-25D3	0.770768	0.987852	-1.0123	NIST down vs NIST+1-25D3	0.0169189	0.000343728	0.148621	0.00307441	2.94634	0.0406323	0.0620585	1
840	ANKS6	0.318615	0.636437	0.886426	0.798152	1.0101	1.0101	Control up vs 1-25D3	0.341929	1.039	1.039	Control up vs NIST	0.616042	0.980392	-1.02	1-25D3 down vs NIST+1-25D3	0.239627	0.95312	-1.04919	NIST down vs NIST+1-25D3	1.73334	0.00128182	0.590711	0.0107254	0.122187	0.00147902	0.0544705	1
841	ANKZF1	0.876208	0.185277	0.0492492	0.322576	0.91588	-1.09185	Control down vs 1-25D3	0.863847	1.01492	1.01492	Control up vs NIST	0.379415	0.925328	-1.0807	1-25D3 down vs NIST+1-25D3	0.0602899	0.835027	-1.19757	NIST down vs NIST+1-25D3	0.0311258	0.00391442	1.99548	0.175657	4.28598	0.251523	0.264082	1
842	ANLN	0.546027	0.000386027	7.36E-06	0.881547	1.01436	1.01436	Control up vs 1-25D3	0.0135274	1.32944	1.32944	Control up vs NIST	0.000157344	1.78126	1.78126	1-25D3 up vs NIST+1-25D3	0.00924021	1.3591	1.3591	NIST up vs NIST+1-25D3	0.519181	1.07865	17.9586	1.93955	57.7106	4.15521	0.324004	1
843	ANO1	0.508742	0.121924	0.0160368	0.100578	1.40292	1.40292	Control up vs 1-25D3	0.61234	0.907434	-1.10201	Control down vs NIST	0.704013	0.929987	-1.07528	1-25D3 down vs NIST+1-25D3	0.0813634	1.43779	1.43779	NIST up vs NIST+1-25D3	0.636206	0.614363	2.5392	1.08594	6.77393	1.93133	1.28301	1
844	ANO10	0.023104	0.0622688	0.607239	0.236691	0.901439	-1.10934	Control down vs 1-25D3	0.328301	0.918884	-1.08828	Control down vs NIST	0.0883877	0.855244	-1.16926	1-25D3 down vs NIST+1-25D3	0.0605552	0.839007	-1.19188	NIST down vs NIST+1-25D3	41.7884	0.614718	3.51366	0.293935	0.527532	0.0294205	0.250965	1
845	ANO2	0.936788	0.761577	0.691419	0.353198	0.963537	-1.03784	Control down vs 1-25D3	0.882566	0.99425	-1.00578	Control down vs NIST	0.705022	1.01494	1.01494	1-25D3 up vs NIST+1-25D3	0.673012	0.983587	-1.01669	NIST down vs NIST+1-25D3	0.00802347	1.85E-05	0.392341	0.0070545	0.384561	0.00460974	0.0539415	1
846	ANO3	0.707897	0.350939	0.466006	0.902215	1.00474	1.00474	Control up vs 1-25D3	0.138906	1.06261	1.06261	Control up vs NIST	0.92467	0.99637	-1.00364	1-25D3 down vs NIST+1-25D3	0.145294	0.942104	-1.06145	NIST down vs NIST+1-25D3	0.186567	0.00090418	1.24108	0.0216837	0.832163	0.00969283	0.0524149	1
847	ANO4	0.507984	0.018726	1.08E-06	0.0521467	0.846566	-1.18124	Control down vs 1-25D3	0.151769	1.12372	1.12372	Control up vs NIST	0.460515	1.0591	1.0591	1-25D3 up vs NIST+1-25D3	0.0142099	0.797885	-1.25331	NIST down vs NIST+1-25D3	0.638802	1.33991	5.641	0.390773	90.8368	4.19507	0.207821	1
848	ANO5	0.755504	0.284064	0.568003	0.180958	1.05966	1.05966	Control up vs 1-25D3	0.0708585	1.08528	1.08528	Control up vs NIST	0.844592	0.99197	-1.0081	1-25D3 down vs NIST+1-25D3	0.444599	0.968556	-1.03247	NIST down vs NIST+1-25D3	0.127158	0.000509497	1.48204	0.0295576	0.602714	0.00801363	0.0598316	1
849	ANO6	0.311783	0.539048	1.75E-05	0.703847	0.975983	-1.02461	Control down vs 1-25D3	0.478306	0.955212	-1.04689	Control down vs NIST	0.31285	0.93592	-1.06847	1-25D3 down vs NIST+1-25D3	0.488721	0.956272	-1.04573	NIST down vs NIST+1-25D3	1.7997	1.3463	0.770359	0.0369133	46.8352	1.49613	0.143751	1
850	ANO7	0.412397	0.911506	0.492149	0.60187	0.98872	-1.01141	Control down vs 1-25D3	0.926284	1.002	1.002	Control up vs NIST	0.578731	1.01216	1.01216	1-25D3 up vs NIST+1-25D3	0.953626	0.998746	-1.00126	NIST down vs NIST+1-25D3	1.05473	0.00148434	0.173699	0.000955037	0.767875	0.00281463	0.0164947	1
851	ANO8	0.86337	0.0315898	0.02849	0.43689	1.02391	1.02391	Control up vs 1-25D3	0.0577649	1.06518	1.06518	Control up vs NIST	0.0483024	0.935825	-1.06858	1-25D3 down vs NIST+1-25D3	0.00537225	0.899571	-1.11164	NIST down vs NIST+1-25D3	0.038046	0.000724659	4.64746	0.048975	5.42234	0.0380939	0.0316141	1
852	ANO9	0.390495	0.253315	0.0958094	0.766553	1.01701	1.01701	Control up vs 1-25D3	0.582708	1.03191	1.03191	Control up vs NIST	0.113963	0.908036	-1.10128	1-25D3 down vs NIST+1-25D3	0.0748067	0.894927	-1.11741	NIST down vs NIST+1-25D3	1.18216	0.0460098	1.61598	0.0612964	3.0782	0.0778404	0.113794	1
853	ANP32A	0.0459736	0.32926	0.726626	0.120015	0.894865	-1.11749	Control down vs 1-25D3	0.726721	0.976948	-1.0236	Control down vs NIST	0.725435	1.02371	1.02371	1-25D3 up vs NIST+1-25D3	0.345949	0.937702	-1.06644	NIST down vs NIST+1-25D3	20.2634	0.116773	1.31297	0.068588	0.330948	0.0115256	0.156717	1
854	ANP32B	0.218839	0.00899589	0.00197861	0.681825	1.01849	1.01849	Control up vs 1-25D3	0.0404683	1.10899	1.10899	Control up vs NIST	0.00493366	1.1735	1.1735	1-25D3 up vs NIST+1-25D3	0.117591	1.07773	1.07773	NIST up vs NIST+1-25D3	3.13099	0.328017	7.23861	0.169171	13.4482	0.209529	0.0701119	1
855	ANP32C	0.291562	0.820925	0.0530109	0.474953	0.973494	-1.02723	Control down vs 1-25D3	0.567185	0.978827	-1.02163	Control down vs NIST	0.888177	0.994802	-1.00523	1-25D3 down vs NIST+1-25D3	0.773741	0.989381	-1.01073	NIST down vs NIST+1-25D3	2.01513	0.0451241	0.305464	0.00495251	4.14345	0.0447853	0.0486392	1
856	ANP32D	0.612269	0.774637	0.909942	0.7339	1.01462	1.01462	Control up vs 1-25D3	0.508298	0.971899	-1.02891	Control down vs NIST	0.645416	0.980496	-1.01989	1-25D3 down vs NIST+1-25D3	0.586856	1.02359	1.02359	NIST up vs NIST+1-25D3	0.353869	0.000240563	0.372973	0.00797565	0.0953714	0.00135961	0.0641519	1
857	ANP32E	0.658852	0.17543	0.0359756	0.761224	1.00869	1.00869	Control up vs 1-25D3	0.0979467	0.950291	-1.05231	Control down vs NIST	0.907732	0.996713	-1.0033	1-25D3 down vs NIST+1-25D3	0.0717398	1.05796	1.05796	NIST up vs NIST+1-25D3	0.263422	0.00411588	2.06399	0.0196599	4.92106	0.0312493	0.0285756	1
858	ANPEP	0.00912898	0.0318649	0.155197	0.294349	0.887158	-1.12719	Control down vs 1-25D3	0.0297	0.75774	-1.31971	Control down vs NIST	0.0463684	0.780202	-1.28172	1-25D3 down vs NIST+1-25D3	0.421691	0.913456	-1.09474	NIST down vs NIST+1-25D3	108.044	12.0018	4.63191	0.668812	2.30795	0.222167	0.433177	1
859	ANRIL	0.32772	0.0208198	0.017657	0.66518	1.0217	1.0217	Control up vs 1-25D3	0.0121251	0.860527	-1.16208	Control down vs NIST	0.0556601	0.899951	-1.11117	1-25D3 down vs NIST+1-25D3	0.200682	1.06851	1.06851	NIST up vs NIST+1-25D3	1.64937	0.103354	5.43043	0.156204	6.53536	0.125325	0.086294	1
860	ANTXR1	0.530246	0.234151	0.000139159	0.145322	1.08235	1.08235	Control up vs 1-25D3	0.255148	1.06218	1.06218	Control up vs NIST	0.56666	1.02996	1.02996	1-25D3 up vs NIST+1-25D3	0.355629	1.04952	1.04952	NIST up vs NIST+1-25D3	0.566304	0.161873	1.70946	0.0525883	27.875	0.571682	0.0922895	1
861	ANTXR2	0.119451	0.00291885	0.0066977	0.0587376	0.882663	-1.13293	Control down vs 1-25D3	0.00408046	0.802144	-1.24666	Control down vs NIST	0.0126433	0.836051	-1.1961	1-25D3 down vs NIST+1-25D3	0.18214	0.919974	-1.08699	NIST down vs NIST+1-25D3	6.90339	0.878784	10.2504	0.426051	9.188	0.254595	0.124693	1
862	ANTXRL	0.380361	0.585565	0.734185	0.691833	1.01555	1.01555	Control up vs 1-25D3	0.490557	0.973267	-1.02747	Control down vs NIST	0.255608	0.955258	-1.04684	1-25D3 down vs NIST+1-25D3	0.933346	0.996763	-1.00325	NIST down vs NIST+1-25D3	1.2465	0.00235916	0.68095	0.012088	0.31985	0.00378526	0.0532552	1
863	ANUBL1	0.0466597	0.0873369	0.358808	0.0454594	1.075	1.075	Control up vs 1-25D3	0.966083	0.998638	-1.00136	Control down vs NIST	0.631623	0.984653	-1.01559	1-25D3 down vs NIST+1-25D3	0.0946238	1.05994	1.05994	NIST up vs NIST+1-25D3	19.9437	0.0928274	3.00622	0.0364672	1.15109	0.00930893	0.0363918	1
864	ANXA1	0.584183	0.570508	0.826081	0.990818	0.999466	-1.00053	Control down vs 1-25D3	0.24105	1.05826	1.05826	Control up vs NIST	0.633047	1.02254	1.02254	1-25D3 up vs NIST+1-25D3	0.459452	0.965735	-1.03548	NIST down vs NIST+1-25D3	0.418097	0.000691412	0.709095	0.0180242	0.195177	0.00330742	0.0762558	1
865	ANXA10	0.924379	0.114779	3.98E-05	0.152145	1.11027	1.11027	Control up vs 1-25D3	0.248694	0.920845	-1.08596	Control down vs NIST	0.179677	0.907305	-1.10217	1-25D3 down vs NIST+1-25D3	0.212179	1.09395	1.09395	NIST up vs NIST+1-25D3	0.011503	0.00818904	2.62141	0.146354	38.2539	1.42381	0.16749	1
866	ANXA11	0.95667	0.360415	0.00051296	0.881563	0.988378	-1.01176	Control down vs 1-25D3	0.582897	0.957488	-1.0444	Control down vs NIST	0.151369	0.887296	-1.12702	1-25D3 down vs NIST+1-25D3	0.279195	0.915921	-1.0918	NIST down vs NIST+1-25D3	0.00376205	0.00179712	1.21123	0.0879899	19.7273	0.955395	0.217936	1
867	ANXA13	0.518812	0.697882	0.592851	0.923386	1.00216	1.00216	Control up vs 1-25D3	0.983124	1.00048	1.00048	Control up vs NIST	0.377859	1.02048	1.02048	1-25D3 up vs NIST+1-25D3	0.341299	1.0222	1.0222	NIST up vs NIST+1-25D3	0.602615	0.000664496	0.489903	0.00292325	0.554393	0.00220537	0.017901	1
868	ANXA2	0.321519	0.110797	8.17E-05	0.734825	0.990898	-1.00919	Control down vs 1-25D3	0.474079	0.980638	-1.01974	Control down vs NIST	0.0514353	0.942943	-1.06051	1-25D3 down vs NIST+1-25D3	0.0977925	0.952808	-1.04953	NIST down vs NIST+1-25D3	1.70601	0.155386	2.66995	0.0228371	31.9457	0.182163	0.0256602	1
869	ANXA2P1	0.195677	0.0263157	0.00241441	0.610253	0.974666	-1.02599	Control down vs 1-25D3	0.00952196	0.852636	-1.17283	Control down vs NIST	0.0716062	0.905557	-1.10429	1-25D3 down vs NIST+1-25D3	0.495045	1.03516	1.03516	NIST up vs NIST+1-25D3	3.66469	0.45653	4.98183	0.146931	12.6716	0.249151	0.0884798	1
870	ANXA2P2	0.381105	0.490458	0.867439	0.388035	1.04586	1.04586	Control up vs 1-25D3	0.91828	1.00523	1.00523	Control up vs NIST	0.141187	0.923358	-1.083	1-25D3 down vs NIST+1-25D3	0.437976	0.960676	-1.04093	NIST down vs NIST+1-25D3	1.24165	0.00182478	0.872565	0.0266268	0.144481	0.00293928	0.0915466	1
871	ANXA2P3	0.317338	0.29415	0.000246707	0.928343	1.01135	1.01135	Control up vs 1-25D3	0.210546	0.848326	-1.17879	Control down vs NIST	0.147848	0.824352	-1.21307	1-25D3 down vs NIST+1-25D3	0.889842	0.982767	-1.01754	NIST down vs NIST+1-25D3	1.74551	2.59668	1.44174	0.26802	24.0069	2.97527	0.557703	1
872	ANXA3	0.438696	0.82367	0.0083293	0.661339	1.04313	1.04313	Control up vs 1-25D3	0.811467	0.97736	-1.02316	Control down vs NIST	0.89635	1.01257	1.01257	1-25D3 up vs NIST+1-25D3	0.426638	1.0807	1.0807	NIST up vs NIST+1-25D3	0.919975	0.284249	0.301498	0.0327219	8.54066	0.61795	0.325593	1
873	ANXA4	0.774678	0.756691	0.0170461	0.61226	1.08065	1.08065	Control up vs 1-25D3	0.363179	1.15199	1.15199	Control up vs NIST	0.698285	1.06092	1.06092	1-25D3 up vs NIST+1-25D3	0.97477	0.995208	-1.00482	NIST down vs NIST+1-25D3	0.106971	0.0643516	0.399634	0.108915	6.62204	1.20316	0.817608	1
874	ANXA5	0.566768	0.263413	0.0779845	0.865296	1.01022	1.01022	Control up vs 1-25D3	0.568535	0.9661	-1.03509	Control down vs NIST	0.0816744	0.892077	-1.12098	1-25D3 down vs NIST+1-25D3	0.263223	0.93282	-1.07202	NIST down vs NIST+1-25D3	0.462115	0.0224252	1.56999	0.0665798	3.43292	0.0970547	0.127223	1
875	ANXA6	0.599556	0.400105	6.78E-07	0.108234	1.12148	1.12148	Control up vs 1-25D3	0.329886	1.06847	1.06847	Control up vs NIST	0.5543	0.96128	-1.04028	1-25D3 down vs NIST+1-25D3	0.892539	1.00897	1.00897	NIST up vs NIST+1-25D3	0.38196	0.665212	1.09515	0.0565388	101.202	3.48315	0.154879	1
876	ANXA7	0.118913	0.386009	0.509764	0.413214	1.0822	1.0822	Control up vs 1-25D3	0.49304	1.068	1.068	Control up vs NIST	0.356174	1.09369	1.09369	1-25D3 up vs NIST+1-25D3	0.293337	1.10822	1.10822	NIST up vs NIST+1-25D3	6.94113	0.178063	1.13483	0.120154	0.72687	0.0513065	0.317635	1
877	ANXA8	0.143623	0.7174	0.00475195	0.480251	0.88803	-1.12609	Control down vs 1-25D3	0.667622	0.930924	-1.0742	Control down vs NIST	0.698409	0.937516	-1.06665	1-25D3 down vs NIST+1-25D3	0.506022	0.894318	-1.11817	NIST down vs NIST+1-25D3	5.50136	6.11788	0.459376	0.149187	10.2728	2.22413	0.97428	1
878	ANXA8L1	0.131928	0.0793896	0.0116587	0.137398	0.788044	-1.26896	Control down vs 1-25D3	0.0371513	0.699818	-1.42894	Control down vs NIST	0.261553	0.839471	-1.19123	1-25D3 down vs NIST+1-25D3	0.709128	0.945303	-1.05786	NIST down vs NIST+1-25D3	6.11519	4.12909	3.14573	0.838258	7.60168	1.35044	0.799425	1
879	ANXA8L2	0.036691	0.0113654	6.35E-07	0.00818471	0.901953	-1.10871	Control down vs 1-25D3	0.432565	1.02543	1.02543	Control up vs NIST	0.015415	1.09543	1.09543	1-25D3 up vs NIST+1-25D3	0.255027	0.963517	-1.03786	NIST down vs NIST+1-25D3	25.764	10.2991	6.70108	0.0782092	102.753	0.799497	0.0350134	1
880	ANXA9	0.718206	0.18614	0.472077	0.628198	1.02058	1.02058	Control up vs 1-25D3	0.103326	0.928986	-1.07644	Control down vs NIST	0.297231	0.956029	-1.04599	1-25D3 down vs NIST+1-25D3	0.258072	1.05029	1.05029	NIST up vs NIST+1-25D3	0.172514	0.000968889	1.98968	0.0410406	0.816845	0.0112326	0.0618801	1
881	AOAH	0.881584	0.0424646	0.109154	0.025268	0.923159	-1.08324	Control down vs 1-25D3	0.0104986	0.908372	-1.10087	Control down vs NIST	0.227148	1.03945	1.03945	1-25D3 up vs NIST+1-25D3	0.0993564	1.05637	1.05637	NIST up vs NIST+1-25D3	0.0284434	0.000301919	4.133	0.0459901	2.86175	0.0212295	0.0333826	1
882	AOC2	0.0564951	0.033251	0.387539	0.0683099	0.974033	-1.02666	Control down vs 1-25D3	0.183004	1.0185	1.0185	Control up vs NIST	0.357933	1.01239	1.01239	1-25D3 up vs NIST+1-25D3	0.0314889	0.968187	-1.03286	NIST down vs NIST+1-25D3	16.2152	0.0115004	4.55598	0.00918692	1.05518	0.00141848	0.00604936	1
883	AOC3	0.0203375	0.405121	0.995999	0.822566	0.992204	-1.00786	Control down vs 1-25D3	0.631586	1.01697	1.01697	Control up vs NIST	0.131491	1.05785	1.05785	1-25D3 up vs NIST+1-25D3	0.375749	1.03209	1.03209	NIST up vs NIST+1-25D3	47.6755	0.000914742	1.08141	0.0155197	0.00401079	3.84E-05	0.0430543	1
884	AOF2	0.711202	0.00842058	0.00468469	0.257944	1.07168	1.07168	Control up vs 1-25D3	0.043261	1.14424	1.14424	Control up vs NIST	0.00906825	1.209	1.209	1-25D3 up vs NIST+1-25D3	0.0582887	1.13233	1.13233	NIST up vs NIST+1-25D3	0.181986	0.0256872	7.39561	0.303464	10.3197	0.282298	0.123099	1
885	AOX1	0.700762	0.0554007	0.17931	0.100429	1.34701	1.34701	Control up vs 1-25D3	0.71211	1.06395	1.06395	Control up vs NIST	0.290909	1.20033	1.20033	1-25D3 up vs NIST+1-25D3	0.0301136	1.51968	1.51968	NIST up vs NIST+1-25D3	0.1967	0.0453888	3.69746	1.22297	2.09292	0.461502	0.992278	1
886	AOX2P	0.654819	0.0657102	0.313669	0.848464	1.00655	1.00655	Control up vs 1-25D3	0.0220723	1.09601	1.09601	Control up vs NIST	0.163033	1.05174	1.05174	1-25D3 up vs NIST+1-25D3	0.323165	0.96589	-1.03531	NIST down vs NIST+1-25D3	0.270533	0.00164188	3.43056	0.0472301	1.32247	0.0121381	0.0413024	1
887	AP1B1	0.491963	0.539519	3.62E-07	0.535918	1.04087	1.04087	Control up vs 1-25D3	0.320544	1.06762	1.06762	Control up vs NIST	0.438811	1.05171	1.05171	1-25D3 up vs NIST+1-25D3	0.696831	1.02536	1.02536	NIST up vs NIST+1-25D3	0.695788	1.31256	0.769416	0.0372202	116.99	3.77288	0.145124	1
888	AP1G1	0.147838	0.198339	0.05112	0.468549	0.913891	-1.09422	Control down vs 1-25D3	0.181265	0.841629	-1.18817	Control down vs NIST	0.159262	0.833105	-1.20033	1-25D3 down vs NIST+1-25D3	0.421441	0.904635	-1.10542	NIST down vs NIST+1-25D3	5.30408	1.31717	1.91099	0.337887	4.21349	0.496664	0.530436	1
889	AP1G2	0.0807668	0.51414	0.501636	0.536135	0.920819	-1.08599	Control down vs 1-25D3	0.476121	0.909046	-1.10005	Control down vs NIST	0.382283	0.888867	-1.12503	1-25D3 down vs NIST+1-25D3	0.434354	0.900379	-1.11064	NIST down vs NIST+1-25D3	10.9024	0.556567	0.821496	0.168746	0.745572	0.1021	0.61624	1
890	AP1GBP1	0.89167	0.878257	0.0356201	0.804727	1.0111	1.0111	Control up vs 1-25D3	0.679153	1.0187	1.0187	Control up vs NIST	0.602126	1.02369	1.02369	1-25D3 up vs NIST+1-25D3	0.721717	1.01606	1.01606	NIST up vs NIST+1-25D3	0.0237495	0.000917882	0.222692	0.00522476	4.94187	0.077297	0.0703855	1
891	AP1M1	0.577975	0.0971561	0.000182076	0.912629	1.00917	1.00917	Control up vs 1-25D3	0.0909595	1.16551	1.16551	Control up vs NIST	0.055398	1.19481	1.19481	1-25D3 up vs NIST+1-25D3	0.684599	1.03454	1.03454	NIST up vs NIST+1-25D3	0.433401	0.307179	2.85362	0.23339	25.9977	1.41753	0.245363	1
892	AP1M2	0.0107613	0.175031	0.904957	0.458791	0.910671	-1.09809	Control down vs 1-25D3	0.16618	0.833479	-1.19979	Control down vs NIST	0.142981	0.823633	-1.21413	1-25D3 down vs NIST+1-25D3	0.405731	0.899913	-1.11122	NIST down vs NIST+1-25D3	91.4283	0.561774	2.06686	0.377277	0.100984	0.0122888	0.547609	1
893	AP1S1	0.323203	0.278584	0.0167765	0.262909	0.818935	-1.2211	Control down vs 1-25D3	0.300118	0.832025	-1.20189	Control down vs NIST	0.379277	0.856709	-1.16726	1-25D3 down vs NIST+1-25D3	0.33461	0.84323	-1.18592	NIST down vs NIST+1-25D3	1.69041	1.31142	1.50464	0.525688	6.66152	1.5516	1.04814	1
894	AP1S2	0.274674	0.55716	0.214055	0.23049	1.16861	1.16861	Control up vs 1-25D3	0.658575	1.05691	1.05691	Control up vs NIST	0.902714	0.984884	-1.01535	1-25D3 down vs NIST+1-25D3	0.499516	1.08897	1.08897	NIST up vs NIST+1-25D3	2.22029	0.249384	0.734665	0.134652	1.83847	0.224641	0.549851	1
895	AP1S3	0.685652	0.732099	0.784316	0.399984	0.955004	-1.04712	Control down vs 1-25D3	0.523763	0.966023	-1.03517	Control down vs NIST	0.379454	1.04935	1.04935	1-25D3 up vs NIST+1-25D3	0.499154	1.03738	1.03738	NIST up vs NIST+1-25D3	0.219299	0.000618904	0.436778	0.0148145	0.249621	0.00564438	0.101753	1
896	AP2A1	0.236414	0.330573	0.0248648	0.280085	0.931723	-1.07328	Control down vs 1-25D3	0.936514	0.994972	-1.00505	Control down vs NIST	0.632937	0.970041	-1.03088	1-25D3 down vs NIST+1-25D3	0.152812	0.908377	-1.10087	NIST down vs NIST+1-25D3	2.7969	0.252493	1.30846	0.0618764	5.72702	0.180552	0.141868	1
897	AP2A2	0.164045	0.457428	0.0406734	0.284408	0.903945	-1.10626	Control down vs 1-25D3	0.458371	0.933575	-1.07115	Control down vs NIST	0.631045	0.956857	-1.04509	1-25D3 down vs NIST+1-25D3	0.411792	0.926488	-1.07934	NIST down vs NIST+1-25D3	4.64055	0.709723	0.94834	0.0932209	4.66758	0.305879	0.294897	1
898	AP2B1	0.0395959	0.446614	0.369942	0.427202	0.843286	-1.18584	Control down vs 1-25D3	0.491737	0.863365	-1.15826	Control down vs NIST	0.406427	0.836498	-1.19546	1-25D3 down vs NIST+1-25D3	0.350027	0.817043	-1.22393	NIST down vs NIST+1-25D3	23.7652	4.62619	0.974437	0.511356	1.11284	0.389324	1.57431	1
899	AP2M1	0.10632	0.349811	0.14985	0.221092	0.772595	-1.29434	Control down vs 1-25D3	0.596296	0.897854	-1.11377	Control down vs NIST	0.657646	0.914006	-1.09409	1-25D3 down vs NIST+1-25D3	0.252049	0.786494	-1.27147	NIST down vs NIST+1-25D3	7.9336	3.00262	1.24469	0.598526	2.36119	0.756938	1.44259	1
900	AP2S1	0.687704	0.948092	0.29022	0.713075	1.01645	1.01645	Control up vs 1-25D3	0.975911	1.00134	1.00134	Control up vs NIST	0.575158	0.975313	-1.02531	1-25D3 down vs NIST+1-25D3	0.820962	0.990034	-1.01007	NIST down vs NIST+1-25D3	0.216138	0.00236703	0.116625	0.002691	1.42388	0.021903	0.0692218	1
901	AP3B1	0.471004	0.649203	0.158615	0.694695	1.02632	1.02632	Control up vs 1-25D3	0.276022	1.07717	1.07717	Control up vs NIST	0.576426	1.03785	1.03785	1-25D3 up vs NIST+1-25D3	0.86513	0.98886	-1.01127	NIST down vs NIST+1-25D3	0.777148	0.0302421	0.569105	0.029203	2.27507	0.0778284	0.153942	1
902	AP3B2	0.768114	0.70434	0.422479	0.851859	1.00851	1.00851	Control up vs 1-25D3	0.763977	0.986443	-1.01374	Control down vs NIST	0.527786	1.02939	1.02939	1-25D3 up vs NIST+1-25D3	0.2765	1.05242	1.05242	NIST up vs NIST+1-25D3	0.113654	0.000873855	0.479732	0.0116526	0.949629	0.0153775	0.0728693	1
903	AP3D1	0.315746	0.293847	0.0971676	0.446342	0.928039	-1.07754	Control down vs 1-25D3	0.286882	0.899276	-1.11201	Control down vs NIST	0.241037	0.888953	-1.12492	1-25D3 down vs NIST+1-25D3	0.38185	0.917385	-1.09005	NIST down vs NIST+1-25D3	1.76084	0.196923	1.44293	0.158488	3.05454	0.223669	0.329514	1
904	AP3M1	0.995063	0.602648	1.67E-05	0.497216	1.02795	1.02795	Control up vs 1-25D3	0.92614	1.00372	1.00372	Control up vs NIST	0.19734	0.947193	-1.05575	1-25D3 down vs NIST+1-25D3	0.455424	0.970059	-1.03086	NIST down vs NIST+1-25D3	4.87E-05	1.46E-05	0.649854	0.0123266	47.3394	0.598628	0.0569045	1
905	AP3M2	0.0533311	0.0794218	0.511896	0.893708	1.01194	1.01194	Control up vs 1-25D3	0.0541824	1.21057	1.21057	Control up vs NIST	0.0624114	1.20153	1.20153	1-25D3 up vs NIST+1-25D3	0.960735	1.00438	1.00438	NIST up vs NIST+1-25D3	17.2645	0.386932	3.14513	0.29288	0.722024	0.044824	0.279365	1
906	AP3S1	0.636203	0.519617	0.00795887	0.289637	0.920366	-1.08652	Control down vs 1-25D3	0.17573	0.897277	-1.11448	Control down vs NIST	0.962256	1.0036	1.0036	1-25D3 up vs NIST+1-25D3	0.703362	1.02942	1.02942	NIST up vs NIST+1-25D3	0.305072	0.0599137	0.810036	0.0550264	8.67316	0.392783	0.203792	1
907	AP3S2	0.217837	0.341972	0.16975	0.923887	1.00542	1.00542	Control up vs 1-25D3	0.28733	1.06417	1.06417	Control up vs NIST	0.386191	0.951149	-1.05136	1-25D3 down vs NIST+1-25D3	0.0838558	0.898637	-1.1128	NIST down vs NIST+1-25D3	3.1517	0.086253	1.27018	0.0479755	2.17369	0.0547343	0.113312	1
908	AP4B1	0.629165	0.639735	0.000121334	0.493157	1.05661	1.05661	Control up vs 1-25D3	0.653001	1.0365	1.0365	Control up vs NIST	0.573451	1.04607	1.04607	1-25D3 up vs NIST+1-25D3	0.426129	1.06637	1.06637	NIST up vs NIST+1-25D3	0.31889	0.227847	0.585093	0.0434317	28.8763	1.429	0.222691	1
909	AP4E1	0.264707	0.234531	0.00934487	0.398632	0.962324	-1.03915	Control down vs 1-25D3	0.264663	0.94975	-1.05291	Control down vs NIST	0.208821	0.943013	-1.06043	1-25D3 down vs NIST+1-25D3	0.320952	0.955498	-1.04657	NIST down vs NIST+1-25D3	2.35403	0.151154	1.70752	0.0400565	8.21148	0.128421	0.0703766	1
910	AP4M1	0.75837	0.0129009	0.21138	0.847495	1.01154	1.01154	Control up vs 1-25D3	0.00624701	1.22832	1.22832	Control up vs NIST	0.0311938	1.15934	1.15934	1-25D3 up vs NIST+1-25D3	0.44494	0.954738	-1.04741	NIST down vs NIST+1-25D3	0.12401	0.00322133	6.42101	0.269572	1.85621	0.0519525	0.125948	1
911	AP4S1	0.241067	0.96613	0.334904	0.779632	0.993748	-1.00629	Control down vs 1-25D3	0.928563	0.997997	-1.00201	Control down vs NIST	0.864572	0.99619	-1.00382	1-25D3 down vs NIST+1-25D3	0.71877	0.991949	-1.00812	NIST down vs NIST+1-25D3	2.71675	0.00662682	0.0856881	0.000506361	1.23833	0.00487849	0.017728	1
912	APAF1	0.689083	0.13126	0.000856155	0.364709	1.14126	1.14126	Control up vs 1-25D3	0.046575	1.37593	1.37593	Control up vs NIST	0.234927	1.19268	1.19268	1-25D3 up vs NIST+1-25D3	0.939563	0.989266	-1.01085	NIST down vs NIST+1-25D3	0.214029	0.292257	2.44008	0.583847	17.1206	2.73101	0.717822	1
913	APBA1	0.340461	0.512135	0.382033	0.178503	0.971603	-1.02923	Control down vs 1-25D3	0.73817	0.993216	-1.00683	Control down vs NIST	0.601456	1.01074	1.01074	1-25D3 up vs NIST+1-25D3	0.580572	0.988748	-1.01138	NIST down vs NIST+1-25D3	1.53977	0.0026802	0.825725	0.00401902	1.07287	0.0034813	0.0146018	1
914	APBA2	0.607921	0.231846	0.000439554	0.207925	0.945241	-1.05793	Control down vs 1-25D3	0.175304	0.940757	-1.06297	Control down vs NIST	0.123121	1.07317	1.07317	1-25D3 up vs NIST+1-25D3	0.102799	1.07828	1.07828	NIST up vs NIST+1-25D3	0.363301	0.0536088	1.72131	0.037038	20.5732	0.295121	0.0645522	1
915	APBA2BP	0.638791	0.011279	0.606956	0.168432	0.981295	-1.01906	Control down vs 1-25D3	0.503461	1.00882	1.00882	Control up vs NIST	0.0836919	0.975782	-1.02482	1-25D3 down vs NIST+1-25D3	0.00252461	0.949154	-1.05357	NIST down vs NIST+1-25D3	0.300098	0.000104847	6.71818	0.0133349	0.528052	0.000698751	0.00595468	1
916	APBA3	0.183454	0.563082	0.0982328	0.241396	1.09173	1.09173	Control up vs 1-25D3	0.229613	1.09438	1.09438	Control up vs NIST	0.629109	0.965618	-1.03561	1-25D3 down vs NIST+1-25D3	0.605865	0.963278	-1.03812	NIST down vs NIST+1-25D3	4.00146	0.247682	0.723247	0.0442329	3.03625	0.123796	0.183477	1
917	APBB1	0.274768	0.226593	0.282589	0.452436	1.01262	1.01262	Control up vs 1-25D3	0.33473	0.983854	-1.01641	Control down vs NIST	0.783356	1.00453	1.00453	1-25D3 up vs NIST+1-25D3	0.0664183	1.03391	1.03391	NIST up vs NIST+1-25D3	2.21906	0.00343792	1.74883	0.00557084	1.45906	0.00309853	0.00955641	1
918	APBB1IP	0.458531	0.176646	0.971521	0.873752	1.01309	1.01309	Control up vs 1-25D3	0.0547202	1.19187	1.19187	Control up vs NIST	0.388391	1.07475	1.07475	1-25D3 up vs NIST+1-25D3	0.284856	0.913528	-1.09466	NIST down vs NIST+1-25D3	0.829611	0.000633227	2.05528	0.162365	0.0289858	0.00152656	0.236996	1
919	APBB2	0.939669	0.687665	0.660357	0.348591	1.10204	1.10204	Control up vs 1-25D3	0.3015	1.11372	1.11372	Control up vs NIST	0.924665	0.99049	-1.0096	1-25D3 down vs NIST+1-25D3	0.842497	0.980104	-1.0203	NIST down vs NIST+1-25D3	0.00730624	0.000127654	0.506144	0.0610291	0.43471	0.0349439	0.36173	1
920	APBB3	0.593782	0.268043	0.00479268	0.735918	0.9647	-1.03659	Control down vs 1-25D3	0.129669	1.18804	1.18804	Control up vs NIST	0.422107	1.09077	1.09077	1-25D3 up vs NIST+1-25D3	0.270214	0.885716	-1.12903	NIST down vs NIST+1-25D3	0.395247	0.179869	1.54959	0.206501	10.2448	0.91016	0.399784	1
921	APC	0.569021	0.586431	0.174348	0.471978	1.05753	1.05753	Control up vs 1-25D3	0.19207	1.11079	1.11079	Control up vs NIST	0.887532	1.0109	1.0109	1-25D3 up vs NIST+1-25D3	0.619603	0.962425	-1.03904	NIST down vs NIST+1-25D3	0.456226	0.022499	0.679354	0.0470947	2.13417	0.098631	0.207969	1
922	APC2	0.00438757	0.980052	0.987016	0.763265	0.984638	-1.0156	Control down vs 1-25D3	0.887481	0.992769	-1.00728	Control down vs NIST	0.943365	0.996364	-1.00365	1-25D3 down vs NIST+1-25D3	0.817229	0.988204	-1.01194	NIST down vs NIST+1-25D3	226.418	0.0306673	0.058975	0.00183102	0.0130876	0.000270891	0.0931424	1
923	APCDD1	0.659132	0.566943	0.0533498	0.489484	0.976222	-1.02436	Control down vs 1-25D3	0.625017	1.01704	1.01704	Control up vs NIST	0.998404	1.00007	1.00007	1-25D3 up vs NIST+1-25D3	0.251853	0.959929	-1.04174	NIST down vs NIST+1-25D3	0.262933	0.00504386	0.715866	0.00997225	4.13122	0.0383662	0.041791	1
924	APCDD1L	0.741465	0.0249998	1.57E-06	0.0719707	1.22063	1.22063	Control up vs 1-25D3	0.236271	1.13216	1.13216	Control up vs NIST	0.110194	1.18923	1.18923	1-25D3 up vs NIST+1-25D3	0.0316581	1.28216	1.28216	NIST up vs NIST+1-25D3	0.143257	0.474594	5.07813	0.606738	83.1823	6.62578	0.358442	1
925	APCS	0.415567	0.963569	0.490965	0.857012	1.00752	1.00752	Control up vs 1-25D3	0.65749	1.01871	1.01871	Control up vs NIST	0.826281	1.00918	1.00918	1-25D3 up vs NIST+1-25D3	0.963474	0.998098	-1.00191	NIST down vs NIST+1-25D3	1.03749	0.00544098	0.0902712	0.00184281	0.770696	0.0104887	0.0612423	1
926	APEG1	0.896122	0.162252	0.107168	0.2795	1.0508	1.0508	Control up vs 1-25D3	0.0416484	1.10763	1.10763	Control up vs NIST	0.45645	1.03408	1.03408	1-25D3 up vs NIST+1-25D3	0.666877	0.981023	-1.01934	NIST down vs NIST+1-25D3	0.0218169	0.000487008	2.16318	0.0500934	2.89185	0.044645	0.0694719	1
927	APEH	0.325767	0.532054	0.360343	0.485297	0.938223	-1.06584	Control down vs 1-25D3	0.208169	0.88797	-1.12616	Control down vs NIST	0.595143	0.952876	-1.04945	1-25D3 down vs NIST+1-25D3	0.94003	1.0068	1.0068	NIST up vs NIST+1-25D3	1.66696	0.06105	0.784468	0.0752269	1.14573	0.0732469	0.287686	1
928	APEX1	0.17083	0.455335	0.533305	0.625447	1.04169	1.04169	Control up vs 1-25D3	0.199013	1.11856	1.11856	Control up vs NIST	0.393632	1.07509	1.07509	1-25D3 up vs NIST+1-25D3	0.988433	1.00121	1.00121	NIST up vs NIST+1-25D3	4.40048	0.0807211	0.95334	0.0777588	0.674694	0.0366874	0.244694	1
929	APEX2	0.120758	0.247309	0.0221831	0.126554	1.12156	1.12156	Control up vs 1-25D3	0.334372	1.07198	1.07198	Control up vs NIST	0.706703	1.02682	1.02682	1-25D3 up vs NIST+1-25D3	0.320201	1.07432	1.07432	NIST up vs NIST+1-25D3	6.81317	0.788829	1.64436	0.0953556	5.9897	0.23156	0.173969	1
930	APH1A	0.142883	0.384051	0.414598	0.353654	0.808465	-1.23691	Control down vs 1-25D3	0.378742	0.817696	-1.22295	Control down vs NIST	0.406587	0.827552	-1.20838	1-25D3 down vs NIST+1-25D3	0.380167	0.81821	-1.22218	NIST down vs NIST+1-25D3	5.53722	1.05955	1.14048	0.673221	0.972482	0.382703	1.77089	1
931	APH1B	0.449488	0.355277	0.0116368	0.54652	0.946189	-1.05687	Control down vs 1-25D3	0.618921	1.04652	1.04652	Control up vs NIST	0.520413	0.942667	-1.06082	1-25D3 down vs NIST+1-25D3	0.10367	0.852292	-1.17331	NIST down vs NIST+1-25D3	0.869703	0.214634	1.2273	0.119454	7.60674	0.493579	0.291992	1
932	API5	0.410224	0.285105	0.00737003	0.342801	1.05023	1.05023	Control up vs 1-25D3	0.454993	0.962513	-1.03895	Control down vs NIST	0.985875	0.99911	-1.00089	1-25D3 down vs NIST+1-25D3	0.111568	1.09016	1.09016	NIST up vs NIST+1-25D3	1.06671	0.094647	1.4778	0.0441979	8.90011	0.177456	0.0897237	1
933	APIP	0.734489	0.483902	0.0298881	0.963913	1.00302	1.00302	Control up vs 1-25D3	0.204105	0.914944	-1.09296	Control down vs NIST	0.496175	0.955005	-1.04712	1-25D3 down vs NIST+1-25D3	0.497682	1.04694	1.04694	NIST up vs NIST+1-25D3	0.151685	0.01415	0.887163	0.0466928	5.31727	0.186571	0.157895	1
934	APITD1	0.603848	0.0349474	0.010533	0.822562	0.978779	-1.02168	Control down vs 1-25D3	0.129761	1.16755	1.16755	Control up vs NIST	0.0112838	1.343	1.343	1-25D3 up vs NIST+1-25D3	0.233861	1.12586	1.12586	NIST up vs NIST+1-25D3	0.372301	0.105364	4.46812	0.481543	7.87786	0.566014	0.323319	1
935	APLF	0.522906	0.750818	0.904241	0.357396	0.962972	-1.03845	Control down vs 1-25D3	0.960688	0.998031	-1.00197	Control down vs NIST	0.456583	1.03072	1.03072	1-25D3 up vs NIST+1-25D3	0.890669	0.994515	-1.00552	NIST down vs NIST+1-25D3	0.589396	0.000377897	0.408436	0.0077178	0.101793	0.00128232	0.056688	1
936	APLN	0.491768	0.0438944	0.00296918	0.765258	1.0279	1.0279	Control up vs 1-25D3	0.0304259	1.25781	1.25781	Control up vs NIST	0.0426268	1.2349	1.2349	1-25D3 up vs NIST+1-25D3	0.92084	1.00918	1.00918	NIST up vs NIST+1-25D3	0.696507	0.275857	4.07741	0.407109	11.9002	0.792117	0.299535	1
937	APLNR	0.0702515	0.0981267	0.994112	0.73395	1.01368	1.01368	Control up vs 1-25D3	0.047832	0.915132	-1.09274	Control down vs NIST	0.183254	0.945678	-1.05744	1-25D3 down vs NIST+1-25D3	0.261461	1.04751	1.04751	NIST up vs NIST+1-25D3	12.7528	0.000470777	2.83955	0.0532197	0.00590893	7.38E-05	0.056227	1
938	APLP1	0.859655	0.151725	0.0118681	0.225302	1.039	1.039	Control up vs 1-25D3	0.142346	1.04839	1.04839	Control up vs NIST	0.237093	1.03793	1.03793	1-25D3 up vs NIST+1-25D3	0.361814	1.02864	1.02864	NIST up vs NIST+1-25D3	0.0401849	0.00109141	2.24957	0.0242646	7.55391	0.0543193	0.032359	1
939	APLP2	0.099414	0.24324	0.360618	0.80561	0.963119	-1.03829	Control down vs 1-25D3	0.688077	0.940369	-1.06341	Control down vs NIST	0.112025	0.770173	-1.29841	1-25D3 down vs NIST+1-25D3	0.144039	0.788806	-1.26774	NIST down vs NIST+1-25D3	8.5851	0.899295	1.66405	0.456799	1.14477	0.209501	0.823533	1
940	APM-1	0.519527	0.0505197	0.00803818	0.410015	1.04337	1.04337	Control up vs 1-25D3	0.0632718	1.10966	1.10966	Control up vs NIST	0.0477409	1.11911	1.11911	1-25D3 up vs NIST+1-25D3	0.326912	1.05226	1.05226	NIST up vs NIST+1-25D3	0.600289	0.0521441	3.84574	0.115937	8.64416	0.17373	0.0904408	1
941	APOA1	0.747055	0.439891	0.186538	0.832834	1.00629	1.00629	Control up vs 1-25D3	0.209696	0.961763	-1.03976	Control down vs NIST	0.426051	0.976229	-1.02435	1-25D3 down vs NIST+1-25D3	0.481298	1.02143	1.02143	NIST up vs NIST+1-25D3	0.136709	0.000964648	0.991008	0.0103074	2.03528	0.0141125	0.0312026	1
942	APOA1BP	0.0639967	0.630476	0.693104	0.375026	0.857379	-1.16635	Control down vs 1-25D3	0.287388	0.829916	-1.20494	Control down vs NIST	0.820678	0.962251	-1.03923	1-25D3 down vs NIST+1-25D3	0.972119	0.994093	-1.00594	NIST down vs NIST+1-25D3	14.1423	0.611176	0.600932	0.203995	0.381919	0.0864321	1.01839	1
943	APOA2	0.0602421	0.0164689	0.538993	0.00326346	1.09257	1.09257	Control up vs 1-25D3	0.314187	1.02407	1.02407	Control up vs NIST	0.157259	0.966163	-1.03502	1-25D3 down vs NIST+1-25D3	0.207114	1.03079	1.03079	NIST up vs NIST+1-25D3	15.1152	0.0207504	5.90275	0.0366943	0.662507	0.00274564	0.0186494	1
944	APOA4	0.180353	0.569179	0.826125	0.282609	0.940046	-1.06378	Control down vs 1-25D3	0.491121	0.961913	-1.03959	Control down vs NIST	0.840005	0.98882	-1.01131	1-25D3 down vs NIST+1-25D3	0.542566	0.966341	-1.03483	NIST down vs NIST+1-25D3	4.09423	0.00973339	0.711615	0.026011	0.19512	0.00475469	0.109656	1
945	APOA5	0.982143	0.248679	0.476576	0.425847	0.960829	-1.04077	Control down vs 1-25D3	0.850408	1.00934	1.00934	Control up vs NIST	0.364972	0.95532	-1.04677	1-25D3 down vs NIST+1-25D3	0.0787812	0.909403	-1.09962	NIST down vs NIST+1-25D3	0.000637966	4.91E-06	1.63782	0.0469484	0.805652	0.0153961	0.0859956	1
946	APOB	0.147138	0.172913	0.897359	0.0460249	0.918191	-1.0891	Control down vs 1-25D3	0.243007	0.954937	-1.04719	Control down vs NIST	0.0907602	1.07239	1.07239	1-25D3 up vs NIST+1-25D3	0.427666	1.03113	1.03113	NIST up vs NIST+1-25D3	5.33605	0.00331584	2.08223	0.0354127	0.109614	0.00124281	0.0510214	1
947	APOB48R	0.920942	0.0176846	0.0113926	0.509427	1.01742	1.01742	Control up vs 1-25D3	0.0091109	1.08672	1.08672	Control up vs NIST	0.0347116	1.06446	1.06446	1-25D3 up vs NIST+1-25D3	0.894587	0.996579	-1.00343	NIST down vs NIST+1-25D3	0.0125789	0.000253641	5.7567	0.045438	7.66395	0.0403281	0.0236792	1
948	APOBEC1	0.915088	0.185625	0.568764	0.182724	1.05759	1.05759	Control up vs 1-25D3	0.498586	0.973021	-1.02773	Control down vs NIST	0.0667693	0.922326	-1.08422	1-25D3 down vs NIST+1-25D3	0.950211	1.00249	1.00249	NIST up vs NIST+1-25D3	0.014525	5.47E-05	1.99314	0.0374485	0.601197	0.00753048	0.0563661	1
949	APOBEC2	0.204768	0.0812038	0.0906561	0.0191039	1.15755	1.15755	Control up vs 1-25D3	0.0877258	1.10333	1.10333	Control up vs NIST	0.637171	0.975252	-1.02538	1-25D3 down vs NIST+1-25D3	0.665966	1.02318	1.02318	NIST up vs NIST+1-25D3	3.4406	0.119754	3.11244	0.102462	3.17188	0.0696125	0.0987603	1
950	APOBEC3A	0.140143	0.87624	0.401971	0.651926	0.990866	-1.00922	Control down vs 1-25D3	0.535575	0.987411	-1.01275	Control down vs NIST	0.771881	0.99414	-1.00589	1-25D3 down vs NIST+1-25D3	0.906185	0.997619	-1.00239	NIST down vs NIST+1-25D3	5.67323	0.00923016	0.225623	0.0010901	1.01022	0.00325394	0.0144945	1
951	APOBEC3B	0.230262	0.0274235	0.612681	0.146588	1.0576	1.0576	Control up vs 1-25D3	0.66577	1.01586	1.01586	Control up vs NIST	0.00460914	0.876422	-1.141	1-25D3 down vs NIST+1-25D3	0.0287334	0.912427	-1.09598	NIST down vs NIST+1-25D3	2.90794	0.00778388	4.9052	0.0761058	0.517573	0.00535354	0.046546	1
952	APOBEC3C	0.351289	0.56474	0.289501	0.258708	1.0668	1.0668	Control up vs 1-25D3	0.296004	1.06132	1.06132	Control up vs NIST	0.378182	0.9515	-1.05097	1-25D3 down vs NIST+1-25D3	0.427632	0.95642	-1.04557	NIST down vs NIST+1-25D3	1.45319	0.0248389	0.72007	0.0258724	1.42715	0.0341853	0.107791	1
953	APOBEC3D	0.641988	0.684904	0.796487	0.662825	0.984313	-1.01594	Control down vs 1-25D3	0.319331	0.963703	-1.03766	Control down vs NIST	0.579052	0.980016	-1.02039	1-25D3 down vs NIST+1-25D3	0.978436	1.00098	1.00098	NIST up vs NIST+1-25D3	0.294032	0.000351471	0.510565	0.00784465	0.233396	0.0023907	0.0460939	1
954	APOBEC3F	0.25259	0.463963	0.00402241	0.400734	0.959517	-1.04219	Control down vs 1-25D3	0.300867	0.94987	-1.05278	Control down vs NIST	0.466868	0.96503	-1.03624	1-25D3 down vs NIST+1-25D3	0.599626	0.97483	-1.02582	NIST down vs NIST+1-25D3	2.53127	0.250542	0.932892	0.0255774	10.8302	0.197958	0.082252	1
955	APOBEC3G	0.407058	0.0172766	0.00306487	0.325471	1.05981	1.05981	Control up vs 1-25D3	0.268718	0.936277	-1.06806	Control down vs NIST	0.00324917	0.801058	-1.24835	1-25D3 down vs NIST+1-25D3	0.113622	0.906754	-1.10284	NIST down vs NIST+1-25D3	1.08442	0.165993	5.80431	0.226169	11.785	0.306141	0.116897	1
956	APOBEC3H	0.836648	0.156591	0.434846	0.265236	1.04543	1.04543	Control up vs 1-25D3	0.496619	0.973853	-1.02685	Control down vs NIST	0.0379023	0.913083	-1.09519	1-25D3 down vs NIST+1-25D3	0.605707	0.980195	-1.0202	NIST down vs NIST+1-25D3	0.0548306	0.000292046	2.20878	0.0385813	0.9148	0.0106527	0.0524017	1
957	APOBEC4	0.57737	0.351201	0.218419	0.809681	0.992598	-1.00746	Control down vs 1-25D3	0.192403	0.958671	-1.04311	Control down vs NIST	0.229211	0.962098	-1.0394	1-25D3 down vs NIST+1-25D3	0.900265	0.996146	-1.00387	NIST down vs NIST+1-25D3	0.434914	0.00294017	1.24024	0.0138961	1.81011	0.0135207	0.033613	1
958	APOC1	0.854407	0.0505096	2.40E-06	0.0673853	1.14334	1.14334	Control up vs 1-25D3	0.268069	0.926757	-1.07903	Control down vs NIST	0.290355	0.930174	-1.07507	1-25D3 down vs NIST+1-25D3	0.0614182	1.14756	1.14756	NIST up vs NIST+1-25D3	0.043313	0.0563951	3.84607	0.199418	75.3351	2.60407	0.155549	1
959	APOC2	0.0601755	0.385544	0.944801	0.323148	1.03496	1.03496	Control up vs 1-25D3	0.153911	1.05251	1.05251	Control up vs NIST	0.568297	1.01966	1.01966	1-25D3 up vs NIST+1-25D3	0.937562	1.00265	1.00265	NIST up vs NIST+1-25D3	15.1336	0.00388973	1.13617	0.0153319	0.0571408	0.000514053	0.0404831	1
960	APOC3	0.993103	0.832114	0.87513	0.796681	0.990642	-1.00945	Control down vs 1-25D3	0.388808	0.968432	-1.0326	Control down vs NIST	0.925657	0.996606	-1.00341	1-25D3 down vs NIST+1-25D3	0.599575	1.01946	1.01946	NIST up vs NIST+1-25D3	9.51E-05	6.73E-08	0.289316	0.00453434	0.135379	0.0014145	0.0470179	1
961	APOC4	0.490578	0.0185037	0.231251	0.161323	0.973658	-1.02705	Control down vs 1-25D3	0.0766298	0.965631	-1.03559	Control down vs NIST	0.0311668	0.956366	-1.04562	1-25D3 down vs NIST+1-25D3	0.0675611	0.964316	-1.037	NIST down vs NIST+1-25D3	0.700917	0.00154497	5.66503	0.0216465	1.73056	0.00440841	0.0114632	1
962	APOD	0.955203	0.378555	0.000241069	0.440744	1.13883	1.13883	Control up vs 1-25D3	0.552958	1.10444	1.10444	Control up vs NIST	0.332633	1.17943	1.17943	1-25D3 up vs NIST+1-25D3	0.255623	1.21615	1.21615	NIST up vs NIST+1-25D3	0.00402153	0.0105055	1.15648	0.375231	24.1537	5.22461	0.973379	1
963	APOE	0.496416	0.956899	0.00242826	0.607362	0.897701	-1.11396	Control down vs 1-25D3	0.749028	0.935313	-1.06916	Control down vs NIST	0.892444	1.0286	1.0286	1-25D3 up vs NIST+1-25D3	0.950844	0.987233	-1.01293	NIST down vs NIST+1-25D3	0.679518	1.47037	0.101879	0.0522817	12.6498	4.32769	1.53952	1
964	APOF	0.315634	0.344382	0.698823	0.39045	1.03156	1.03156	Control up vs 1-25D3	0.922426	0.996557	-1.00345	Control down vs NIST	0.517553	1.02346	1.02346	1-25D3 up vs NIST+1-25D3	0.128086	1.05941	1.05941	NIST up vs NIST+1-25D3	1.76192	0.00324409	1.26228	0.0186921	0.373013	0.00368244	0.0444248	1
965	APOH	0.726726	0.73189	0.166365	0.380872	1.03682	1.03682	Control up vs 1-25D3	0.563724	1.0238	1.0238	Control up vs NIST	0.903229	1.00492	1.00492	1-25D3 up vs NIST+1-25D3	0.665354	1.0177	1.0177	NIST up vs NIST+1-25D3	0.161411	0.00228047	0.437098	0.00840723	2.20363	0.0282567	0.0577026	1
966	APOL1	0.570221	0.704459	0.00644562	0.802172	1.00711	1.00711	Control up vs 1-25D3	0.872939	1.00453	1.00453	Control up vs NIST	0.311199	0.970969	-1.0299	1-25D3 down vs NIST+1-25D3	0.352931	0.973465	-1.02726	NIST down vs NIST+1-25D3	0.453114	0.013231	0.479546	0.00451451	9.30519	0.0584003	0.0282425	1
967	APOL2	0.464183	0.173095	0.000482492	0.547798	0.979211	-1.02123	Control down vs 1-25D3	0.968943	0.998654	-1.00135	Control down vs NIST	0.154236	0.949016	-1.05372	1-25D3 down vs NIST+1-25D3	0.0610177	0.930539	-1.07465	NIST down vs NIST+1-25D3	0.805443	0.0761104	2.0809	0.0294082	20.0592	0.18899	0.0423972	1
968	APOL3	0.729229	0.821429	0.624479	0.881793	0.994821	-1.00521	Control down vs 1-25D3	0.411091	0.971166	-1.02969	Control down vs NIST	0.699505	0.986562	-1.01362	1-25D3 down vs NIST+1-25D3	0.763314	1.01059	1.01059	NIST up vs NIST+1-25D3	0.158235	0.000376693	0.304736	0.00438471	0.496352	0.00476119	0.0431657	1
969	APOL4	0.766536	0.494737	0.405003	0.149716	1.04048	1.04048	Control up vs 1-25D3	0.366433	1.02425	1.02425	Control up vs NIST	0.620993	0.987183	-1.01298	1-25D3 down vs NIST+1-25D3	0.913303	1.00283	1.00283	NIST up vs NIST+1-25D3	0.115295	0.000305014	0.863149	0.00684336	1.00103	0.00529102	0.0237851	1
970	APOL5	0.281096	0.706717	0.63568	0.83093	1.00907	1.00907	Control up vs 1-25D3	0.686374	0.983004	-1.01729	Control down vs NIST	0.605779	1.02222	1.02222	1-25D3 up vs NIST+1-25D3	0.271416	1.04933	1.04933	NIST up vs NIST+1-25D3	2.13926	0.00716969	0.476006	0.0100408	0.476652	0.00670295	0.0632815	1
971	APOL6	0.135798	0.0312612	0.282562	0.0279681	1.09629	1.09629	Control up vs 1-25D3	0.730967	0.987615	-1.01254	Control down vs NIST	0.0080953	0.887954	-1.12618	1-25D3 down vs NIST+1-25D3	0.690563	0.985658	-1.01455	NIST down vs NIST+1-25D3	5.90032	0.0442377	4.66625	0.0719273	1.45919	0.014995	0.0462431	1
972	APOLD1	0.287515	0.729149	0.0217191	0.296961	0.945606	-1.05752	Control down vs 1-25D3	0.472204	0.962803	-1.03863	Control down vs NIST	0.523261	1.03412	1.03412	1-25D3 up vs NIST+1-25D3	0.765555	1.01565	1.01565	NIST up vs NIST+1-25D3	2.06202	0.132295	0.441289	0.0140644	6.03909	0.128316	0.0956139	1
973	APOM	0.417127	0.465569	1.05E-05	0.610466	1.01702	1.01702	Control up vs 1-25D3	0.359465	0.969592	-1.03136	Control down vs NIST	0.922454	0.996804	-1.00321	1-25D3 down vs NIST+1-25D3	0.197004	1.04556	1.04556	NIST up vs NIST+1-25D3	1.02911	0.23214	0.929131	0.0118662	52.9876	0.451145	0.0383138	1
974	APOO	0.251994	0.0768425	0.0058688	0.156032	1.13766	1.13766	Control up vs 1-25D3	0.346407	0.920555	-1.0863	Control down vs NIST	0.956699	1.00466	1.00466	1-25D3 up vs NIST+1-25D3	0.0288633	1.2416	1.2416	NIST up vs NIST+1-25D3	2.54043	0.704434	3.19405	0.276893	9.59582	0.554577	0.260071	1
975	APOOL	0.798505	0.375949	2.64E-07	0.186665	1.05612	1.05612	Control up vs 1-25D3	0.842834	0.992235	-1.00783	Control down vs NIST	0.591498	0.978972	-1.02148	1-25D3 down vs NIST+1-25D3	0.309465	1.042	1.042	NIST up vs NIST+1-25D3	0.084637	0.0646718	1.16416	0.0212106	125.816	1.52822	0.0546589	1
976	APP	0.216548	0.310567	0.0683647	0.362007	0.820613	-1.2186	Control down vs 1-25D3	0.322453	0.806109	-1.24053	Control down vs NIST	0.311581	0.801935	-1.24698	1-25D3 down vs NIST+1-25D3	0.350138	0.816364	-1.22494	NIST down vs NIST+1-25D3	3.17862	2.0575	1.37944	0.730209	3.66843	1.29459	1.58805	1
977	APPBP2	0.810123	0.477906	0.00378767	0.445398	1.09214	1.09214	Control up vs 1-25D3	0.430204	0.912821	-1.09551	Control down vs NIST	0.563489	0.935912	-1.06848	1-25D3 down vs NIST+1-25D3	0.332468	1.11976	1.11976	NIST up vs NIST+1-25D3	0.0748037	0.0419182	0.9007	0.137199	11.0365	1.12075	0.456975	1
978	APPL1	0.288009	0.167209	0.340371	0.975889	1.00388	1.00388	Control up vs 1-25D3	0.393481	1.11821	1.11821	Control up vs NIST	0.0586187	1.3098	1.3098	1-25D3 up vs NIST+1-25D3	0.226054	1.17588	1.17588	NIST up vs NIST+1-25D3	2.05623	0.162005	2.12478	0.412424	1.21772	0.157575	0.582307	1
979	APPL2	0.473476	0.300092	0.000591552	0.487287	0.964859	-1.03642	Control down vs 1-25D3	0.391434	1.04547	1.04547	Control up vs NIST	0.806693	0.98763	-1.01252	1-25D3 down vs NIST+1-25D3	0.0933164	0.91148	-1.09712	NIST down vs NIST+1-25D3	0.767122	0.147792	1.41874	0.0432216	18.9719	0.385317	0.0913946	1
980	APRIN	0.00242064	0.357498	0.98561	0.448559	0.968474	-1.03255	Control down vs 1-25D3	0.295493	0.956087	-1.04593	Control down vs NIST	0.302226	0.95672	-1.04524	1-25D3 down vs NIST+1-25D3	0.457675	0.969114	-1.03187	NIST down vs NIST+1-25D3	411.614	0.0406619	1.22032	0.0249112	0.0145177	0.000197573	0.061241	1
981	APRT	0.0371959	0.38292	0.756814	0.583927	0.886215	-1.12839	Control down vs 1-25D3	0.280141	0.783193	-1.27682	Control down vs NIST	0.26426	0.776307	-1.28815	1-25D3 down vs NIST+1-25D3	0.557249	0.878423	-1.1384	NIST down vs NIST+1-25D3	25.3942	1.37429	1.14375	0.646013	0.287445	0.108237	1.69446	1
982	APTX	0.46386	0.152337	0.187673	0.836723	0.986137	-1.01406	Control down vs 1-25D3	0.563553	0.961311	-1.04025	Control down vs NIST	0.0764029	1.14075	1.14075	1-25D3 up vs NIST+1-25D3	0.0406448	1.17021	1.17021	NIST up vs NIST+1-25D3	0.806803	0.0294715	2.24436	0.121368	2.02648	0.0730574	0.162231	1
983	AQP1	0.422483	0.621687	0.273118	0.699028	1.01269	1.01269	Control up vs 1-25D3	0.328996	1.03312	1.03312	Control up vs NIST	0.448672	1.02533	1.02533	1-25D3 up vs NIST+1-25D3	0.876936	1.00504	1.00504	NIST up vs NIST+1-25D3	1.00087	0.0062485	0.616164	0.00767114	1.50438	0.0124861	0.0373495	1
984	AQP10	0.918669	0.0213949	0.00714543	0.694331	1.029	1.029	Control up vs 1-25D3	0.0272729	1.20371	1.20371	Control up vs NIST	0.0167433	1.2293	1.2293	1-25D3 up vs NIST+1-25D3	0.498979	1.05088	1.05088	NIST up vs NIST+1-25D3	0.0133175	0.00247404	5.37707	0.333247	8.99258	0.371546	0.185926	1
985	AQP11	0.571682	0.248468	0.00348757	0.641339	1.01817	1.01817	Control up vs 1-25D3	0.0901782	1.07349	1.07349	Control up vs NIST	0.619235	0.980958	-1.01941	1-25D3 down vs NIST+1-25D3	0.0855875	0.930409	-1.0748	NIST down vs NIST+1-25D3	0.449348	0.0295677	1.63882	0.0285683	11.3241	0.131603	0.0522967	1
986	AQP12A	0.54992	0.735446	0.292304	0.875969	0.994188	-1.00585	Control down vs 1-25D3	0.411158	1.03178	1.03178	Control up vs NIST	0.880117	1.00565	1.00565	1-25D3 up vs NIST+1-25D3	0.408336	0.96901	-1.03198	NIST down vs NIST+1-25D3	0.508063	0.00394171	0.431676	0.00710316	1.41447	0.0155166	0.0493645	1
987	AQP12B	0.658686	0.398163	0.154612	0.38303	1.03782	1.03782	Control up vs 1-25D3	0.498758	1.02894	1.02894	Control up vs NIST	0.400146	1.03639	1.03639	1-25D3 up vs NIST+1-25D3	0.301803	1.04533	1.04533	NIST up vs NIST+1-25D3	0.263711	0.00416082	1.10052	0.0225149	2.31367	0.0315559	0.061375	1
988	AQP2	0.125449	0.529256	0.944819	0.314086	1.06269	1.06269	Control up vs 1-25D3	0.68574	0.976443	-1.02413	Control down vs NIST	0.350116	0.945345	-1.05781	1-25D3 down vs NIST+1-25D3	0.629947	1.02885	1.02885	NIST up vs NIST+1-25D3	6.50482	0.00503071	0.790168	0.0320947	0.0571217	0.00154676	0.121853	1
989	AQP3	0.610161	0.432451	0.0735974	0.831852	1.01908	1.01908	Control up vs 1-25D3	0.158099	1.14235	1.14235	Control up vs NIST	0.965526	0.996165	-1.00385	1-25D3 down vs NIST+1-25D3	0.205332	0.888667	-1.12528	NIST down vs NIST+1-25D3	0.358419	0.039431	1.00967	0.0942497	3.53565	0.220027	0.28004	1
990	AQP4	0.93801	0.540157	0.909118	0.420952	1.02421	1.02421	Control up vs 1-25D3	0.950979	1.00179	1.00179	Control up vs NIST	0.164131	0.957938	-1.04391	1-25D3 down vs NIST+1-25D3	0.481186	0.979371	-1.02106	NIST down vs NIST+1-25D3	0.00771508	2.49E-06	0.768138	0.00771991	0.0962965	0.000645197	0.0301505	1
991	AQP5	0.0246988	0.133725	0.687757	0.0743134	0.96117	-1.0404	Control down vs 1-25D3	0.0421916	0.954639	-1.04752	Control down vs NIST	0.243263	1.0248	1.0248	1-25D3 up vs NIST+1-25D3	0.1449	1.03182	1.03182	NIST up vs NIST+1-25D3	38.994	0.0243931	2.41532	0.0116127	0.39033	0.00125112	0.0144238	1
992	AQP6	0.778806	0.969773	0.357059	0.757807	0.988171	-1.01197	Control down vs 1-25D3	0.727031	0.986609	-1.01357	Control down vs NIST	0.752083	1.01227	1.01227	1-25D3 up vs NIST+1-25D3	0.721397	1.01387	1.01387	NIST up vs NIST+1-25D3	0.102888	0.00069443	0.0790217	0.00138265	1.15723	0.0134988	0.0524914	1
993	AQP7	0.942611	0.26138	0.199116	0.173266	1.05373	1.05373	Control up vs 1-25D3	0.0800533	1.07228	1.07228	Control up vs NIST	0.799036	1.00932	1.00932	1-25D3 up vs NIST+1-25D3	0.822486	0.991859	-1.00821	NIST down vs NIST+1-25D3	0.00660879	6.69E-05	1.57909	0.024694	1.9412	0.0202378	0.0469145	1
994	AQP7P1	0.116109	0.920929	0.646964	0.531561	1.02774	1.02774	Control up vs 1-25D3	0.609942	1.02247	1.02247	Control up vs NIST	0.80406	0.989312	-1.0108	1-25D3 down vs NIST+1-25D3	0.896798	0.994405	-1.00563	NIST down vs NIST+1-25D3	7.1434	0.0240435	0.159445	0.00352119	0.457231	0.00673169	0.0662522	1
995	AQP7P2	0.0640322	0.709272	0.763196	0.67396	1.00601	1.00601	Control up vs 1-25D3	0.960066	1.00071	1.00071	Control up vs NIST	0.274545	0.984105	-1.01615	1-25D3 down vs NIST+1-25D3	0.455302	0.989313	-1.0108	NIST down vs NIST+1-25D3	14.1337	0.00310753	0.472012	0.00111784	0.278519	0.000439735	0.00710474	1
996	AQP8	0.607479	0.145862	0.0916795	0.737193	1.00905	1.00905	Control up vs 1-25D3	0.952422	0.998405	-1.0016	Control down vs NIST	0.0952449	1.04969	1.04969	1-25D3 up vs NIST+1-25D3	0.0492644	1.06088	1.06088	NIST up vs NIST+1-25D3	0.36427	0.00323676	2.30086	0.0194539	3.15277	0.0177712	0.0253652	1
997	AQP9	0.630325	0.273058	0.712442	0.186722	1.04712	1.04712	Control up vs 1-25D3	0.299996	1.03606	1.03606	Control up vs NIST	0.0995179	0.942565	-1.06093	1-25D3 down vs NIST+1-25D3	0.166161	0.952623	-1.04973	NIST down vs NIST+1-25D3	0.316583	0.000481609	1.52795	0.0198017	0.352157	0.00304255	0.0388788	1
998	AQR	0.265774	0.226575	0.0170651	0.280451	1.06838	1.06838	Control up vs 1-25D3	0.662775	0.974367	-1.02631	Control down vs NIST	0.0541038	0.880281	-1.136	1-25D3 down vs NIST+1-25D3	0.553956	0.965212	-1.03604	NIST down vs NIST+1-25D3	2.33922	0.213836	1.74892	0.0724582	6.6193	0.182827	0.124291	1
999	AR	0.958178	0.700366	0.452419	0.978861	0.999387	-1.00061	Control down vs 1-25D3	0.75848	1.00716	1.00716	Control up vs NIST	0.317249	1.02413	1.02413	1-25D3 up vs NIST+1-25D3	0.492952	1.01622	1.01622	NIST up vs NIST+1-25D3	0.00350425	6.42E-06	0.485982	0.00307732	0.86734	0.00366142	0.0189965	1
1000	ARAF	0.106122	0.450642	0.0490072	0.369619	1.0651	1.0651	Control up vs 1-25D3	0.190444	1.09917	1.09917	Control up vs NIST	0.576654	1.03944	1.03944	1-25D3 up vs NIST+1-25D3	0.916641	1.00721	1.00721	NIST up vs NIST+1-25D3	7.95111	0.633978	0.964637	0.0537164	4.29561	0.159469	0.167057	1
1001	ARAP1	0.459474	0.857617	0.114752	0.8336	0.978993	-1.02146	Control down vs 1-25D3	0.890408	0.986182	-1.01401	Control down vs NIST	0.569211	0.943654	-1.05971	1-25D3 down vs NIST+1-25D3	0.52254	0.936775	-1.06749	NIST down vs NIST+1-25D3	0.825529	0.0920821	0.252561	0.0303965	2.7804	0.223086	0.361059	1
1002	ARAP2	0.237435	0.702794	0.000485227	0.458564	1.05118	1.05118	Control up vs 1-25D3	0.780789	0.981685	-1.01866	Control down vs NIST	0.837708	0.986501	-1.01368	1-25D3 down vs NIST+1-25D3	0.417204	1.05634	1.05634	NIST up vs NIST+1-25D3	2.77903	0.962761	0.482161	0.0250203	20.0284	0.692876	0.155676	1
1003	ARAP3	0.0896434	0.153827	0.0974784	0.308138	1.07028	1.07028	Control up vs 1-25D3	0.169408	0.910347	-1.09848	Control down vs NIST	0.223277	0.921047	-1.08572	1-25D3 down vs NIST+1-25D3	0.237274	1.08286	1.08286	NIST up vs NIST+1-25D3	9.67877	0.48567	2.23176	0.110181	3.04918	0.100358	0.148109	1
1004	ARC	0.132289	0.216788	0.777829	0.883297	0.994931	-1.0051	Control down vs 1-25D3	0.767325	1.01032	1.01032	Control up vs NIST	0.131705	0.945731	-1.05738	1-25D3 down vs NIST+1-25D3	0.0636623	0.931329	-1.07373	NIST down vs NIST+1-25D3	6.09463	0.00742477	1.80226	0.0254912	0.258394	0.0024365	0.0424321	1
1005	ARCN1	0.319774	0.50219	0.526541	0.24101	0.921009	-1.08577	Control down vs 1-25D3	0.175872	0.908186	-1.1011	Control down vs NIST	0.824427	1.01509	1.01509	1-25D3 up vs NIST+1-25D3	0.668714	1.02942	1.02942	NIST up vs NIST+1-25D3	1.72237	0.0212411	0.84695	0.045453	0.689393	0.0246649	0.161	1
1006	ARD1A	0.0422049	0.194546	0.87123	0.256427	1.07029	1.07029	Control up vs 1-25D3	0.0655708	1.12466	1.12466	Control up vs NIST	0.418076	1.04872	1.04872	1-25D3 up vs NIST+1-25D3	0.972659	0.998027	-1.00198	NIST down vs NIST+1-25D3	22.2047	0.0406587	1.93483	0.0759274	0.139983	0.00366217	0.117727	1
1007	ARD1B	0.679856	0.439884	0.290026	0.221553	0.961647	-1.03988	Control down vs 1-25D3	0.595839	0.983762	-1.01651	Control down vs NIST	0.835097	0.993639	-1.0064	1-25D3 down vs NIST+1-25D3	0.353691	0.971302	-1.02955	NIST down vs NIST+1-25D3	0.228392	0.00120106	0.991027	0.0109735	1.42476	0.0105175	0.0332186	1
1008	AREG	0.604723	0.843871	0.0115721	0.512431	0.981949	-1.01838	Control down vs 1-25D3	0.885472	1.00397	1.00397	Control up vs NIST	0.53045	1.01758	1.01758	1-25D3 up vs NIST+1-25D3	0.862869	0.995264	-1.00476	NIST down vs NIST+1-25D3	0.370354	0.00838326	0.272373	0.00242676	7.62175	0.0452716	0.026729	1
1009	AREGB	0.105413	0.755876	0.498835	0.689969	0.984962	-1.01527	Control down vs 1-25D3	0.523015	1.02474	1.02474	Control up vs NIST	0.717015	1.01385	1.01385	1-25D3 up vs NIST+1-25D3	0.50015	0.974497	-1.02617	NIST down vs NIST+1-25D3	8.01429	0.0339346	0.400852	0.00677026	0.752103	0.00846852	0.050669	1
1010	ARF1	0.922406	0.0830639	0.0580494	0.566644	0.973832	-1.02687	Control down vs 1-25D3	0.207957	0.941312	-1.06235	Control down vs NIST	0.0489616	0.903549	-1.10675	1-25D3 down vs NIST+1-25D3	0.164531	0.934765	-1.06979	NIST down vs NIST+1-25D3	0.0121146	0.000398009	3.07923	0.0764308	3.97079	0.0657072	0.0744643	1
1011	ARF3	0.10566	0.455964	0.171619	0.159876	0.789458	-1.26669	Control down vs 1-25D3	0.222798	0.817036	-1.22394	Control down vs NIST	0.764682	1.04876	1.04876	1-25D3 up vs NIST+1-25D3	0.933315	1.01337	1.01337	NIST up vs NIST+1-25D3	7.99218	1.70913	0.951835	0.283041	2.15747	0.427702	0.89209	1
1012	ARF4	0.275847	0.248565	0.0952776	0.261029	1.0665	1.0665	Control up vs 1-25D3	0.360397	0.949581	-1.0531	Control down vs NIST	0.478513	0.961083	-1.04049	1-25D3 down vs NIST+1-25D3	0.1883	1.07942	1.07942	NIST up vs NIST+1-25D3	2.20519	0.0816902	1.63836	0.0589707	3.08758	0.0740891	0.107981	1
1013	ARF5	0.0357733	0.3068	0.67435	0.264116	0.731187	-1.36764	Control down vs 1-25D3	0.312961	0.755044	-1.32443	Control down vs NIST	0.420708	0.801089	-1.2483	1-25D3 down vs NIST+1-25D3	0.35937	0.775777	-1.28903	NIST down vs NIST+1-25D3	26.4629	3.13455	1.39339	1.20248	0.411769	0.236901	2.58896	1
1014	ARF6	0.380348	0.287582	0.088484	0.74417	0.985918	-1.01428	Control down vs 1-25D3	0.552162	0.974312	-1.02637	Control down vs NIST	0.13215	1.07226	1.07226	1-25D3 up vs NIST+1-25D3	0.0847436	1.08504	1.08504	NIST up vs NIST+1-25D3	1.24659	0.0296092	1.4678	0.0325487	3.21334	0.0475044	0.0665257	1
1015	ARFGAP1	0.216938	0.842337	0.312004	0.822123	1.03467	1.03467	Control up vs 1-25D3	0.86478	0.974527	-1.02614	Control down vs NIST	0.404482	0.879148	-1.13747	1-25D3 down vs NIST+1-25D3	0.650921	0.933408	-1.07134	NIST down vs NIST+1-25D3	3.17046	0.380443	0.274583	0.0743563	1.32937	0.239993	0.812393	1
1016	ARFGAP2	0.383238	0.173043	0.182646	0.0861678	1.17636	1.17636	Control up vs 1-25D3	0.0560377	1.20304	1.20304	Control up vs NIST	0.973279	1.00291	1.00291	1-25D3 up vs NIST+1-25D3	0.822119	0.980672	-1.01971	NIST down vs NIST+1-25D3	1.22787	0.0750727	2.08128	0.184782	2.06597	0.122282	0.266348	1
1017	ARFGAP3	0.749262	0.793279	5.24E-06	0.838064	1.01436	1.01436	Control up vs 1-25D3	0.851215	1.01317	1.01317	Control up vs NIST	0.399119	0.941761	-1.06184	1-25D3 down vs NIST+1-25D3	0.40805	0.942868	-1.06059	NIST down vs NIST+1-25D3	0.134175	0.160703	0.345604	0.019835	62.6069	2.39543	0.172177	1
1018	ARFGEF1	0.0270672	0.867789	0.924506	0.989486	1.00109	1.00109	Control up vs 1-25D3	0.481749	1.0605	1.0605	Control up vs NIST	0.762438	1.02526	1.02526	1-25D3 up vs NIST+1-25D3	0.692353	0.967816	-1.03325	NIST down vs NIST+1-25D3	35.4519	0.074887	0.237869	0.0190364	0.0791845	0.00422471	0.240087	1
1019	ARFGEF2	0.302158	0.65706	1.93E-06	0.636412	1.02073	1.02073	Control up vs 1-25D3	0.907563	0.995004	-1.00502	Control down vs NIST	0.23271	0.947756	-1.05512	1-25D3 down vs NIST+1-25D3	0.519115	0.972256	-1.02854	NIST down vs NIST+1-25D3	1.89851	1.10139	0.555992	0.0122108	79.2455	1.16027	0.0658866	1
1020	ARFIP1	0.567146	0.11772	0.0205362	0.738254	1.02108	1.02108	Control up vs 1-25D3	0.167626	0.913181	-1.09507	Control down vs NIST	0.043707	0.867742	-1.15242	1-25D3 down vs NIST+1-25D3	0.629885	0.970268	-1.03064	NIST down vs NIST+1-25D3	0.461121	0.0433743	2.58685	0.118291	6.17107	0.188126	0.137183	1
1021	ARFIP2	0.144733	0.496681	0.781634	0.69894	1.015	1.015	Control up vs 1-25D3	0.955538	1.00214	1.00214	Control up vs NIST	0.336527	1.03858	1.03858	1-25D3 up vs NIST+1-25D3	0.207766	1.0519	1.0519	NIST up vs NIST+1-25D3	5.44826	0.00798357	0.858899	0.0149099	0.253238	0.00293069	0.0520779	1
1022	ARFRP1	0.130027	0.535787	0.181211	0.247017	0.940399	-1.06338	Control down vs 1-25D3	0.209307	0.935086	-1.06942	Control down vs NIST	0.890267	1.00707	1.00707	1-25D3 up vs NIST+1-25D3	0.803655	1.01279	1.01279	NIST up vs NIST+1-25D3	6.22547	0.132637	0.776915	0.0239027	2.07749	0.042611	0.0922986	1
1023	ARG1	0.00930785	0.946537	0.967847	0.744219	1.01241	1.01241	Control up vs 1-25D3	0.565993	1.02207	1.02207	Control up vs NIST	0.965015	0.998349	-1.00165	1-25D3 down vs NIST+1-25D3	0.76774	0.988908	-1.01122	NIST down vs NIST+1-25D3	105.938	0.019419	0.119172	0.00199802	0.0327998	0.000366609	0.0502973	1
1024	ARG2	0.431371	0.100805	0.000134123	0.632514	0.959966	-1.0417	Control down vs 1-25D3	0.0654257	1.18901	1.18901	Control up vs NIST	0.109972	1.15763	1.15763	1-25D3 up vs NIST+1-25D3	0.433967	0.934628	-1.06994	NIST down vs NIST+1-25D3	0.955687	0.762964	2.80157	0.238434	28.1413	1.59668	0.255321	1
1025	ARG99	0.992224	0.486383	0.87686	0.60774	1.02013	1.02013	Control up vs 1-25D3	0.368595	0.965145	-1.03611	Control down vs NIST	0.882286	0.994307	-1.00573	1-25D3 down vs NIST+1-25D3	0.217505	1.05096	1.05096	NIST up vs NIST+1-25D3	0.00012093	9.43E-08	0.881615	0.0154668	0.133345	0.00155958	0.0526311	1
1026	ARGFX	0.366068	0.248988	0.126069	0.12936	1.03542	1.03542	Control up vs 1-25D3	0.111905	1.03742	1.03742	Control up vs NIST	0.785266	1.00587	1.00587	1-25D3 up vs NIST+1-25D3	0.854893	1.00393	1.00393	NIST up vs NIST+1-25D3	1.34376	0.00639484	1.63635	0.00888349	2.6298	0.00951786	0.0162866	1
1027	ARGFXP2	0.228273	0.814746	0.409985	0.687883	0.986452	-1.01373	Control down vs 1-25D3	0.759839	0.989694	-1.01041	Control down vs NIST	0.40107	1.02939	1.02939	1-25D3 up vs NIST+1-25D3	0.45458	1.02602	1.02602	NIST up vs NIST+1-25D3	2.94513	0.013064	0.3144	0.0042428	0.986105	0.00887159	0.0404847	1
1028	ARGLU1	0.294661	0.0996166	0.0180134	0.829505	0.981085	-1.01928	Control down vs 1-25D3	0.330155	1.09272	1.09272	Control up vs NIST	0.0287395	1.25102	1.25102	1-25D3 up vs NIST+1-25D3	0.210335	1.12321	1.12321	NIST up vs NIST+1-25D3	1.98012	0.396715	2.81828	0.261146	6.48646	0.400697	0.277985	1
1029	ARHGAP1	0.341497	0.0206585	1.00E-07	0.0503479	0.955352	-1.04673	Control down vs 1-25D3	0.00344565	0.923534	-1.0828	Control down vs NIST	0.617355	0.989588	-1.01052	1-25D3 down vs NIST+1-25D3	0.277036	1.02368	1.02368	NIST up vs NIST+1-25D3	1.53124	0.409802	5.44571	0.0278292	157.111	0.535255	0.0153309	1
1030	ARHGAP10	0.0657505	0.0522479	0.802005	0.211346	0.871577	-1.14735	Control down vs 1-25D3	0.987195	0.998316	-1.00169	Control down vs NIST	0.154033	0.853009	-1.17232	1-25D3 down vs NIST+1-25D3	0.018015	0.744717	-1.34279	NIST down vs NIST+1-25D3	13.726	0.134821	3.79133	0.494028	0.226139	0.0196447	0.390914	1
1031	ARHGAP11A	0.601108	0.0903455	0.00904826	0.288831	1.05043	1.05043	Control up vs 1-25D3	0.0365416	1.11304	1.11304	Control up vs NIST	0.183151	1.06497	1.06497	1-25D3 up vs NIST+1-25D3	0.910442	1.00506	1.00506	NIST up vs NIST+1-25D3	0.378445	0.0249211	2.95735	0.0703649	8.30293	0.131702	0.0713797	1
1032	ARHGAP11B	0.238195	0.441549	0.221324	0.149562	0.952296	-1.05009	Control down vs 1-25D3	0.827536	0.993066	-1.00698	Control down vs NIST	0.273395	1.03685	1.03685	1-25D3 up vs NIST+1-25D3	0.85744	0.994282	-1.00575	NIST down vs NIST+1-25D3	2.76585	0.019851	0.986895	0.0118605	1.79161	0.0143544	0.0360541	1
1033	ARHGAP12	0.252445	0.758725	0.26856	0.626299	1.04331	1.04331	Control up vs 1-25D3	0.816906	0.980148	-1.02025	Control down vs NIST	0.318569	0.915028	-1.09286	1-25D3 down vs NIST+1-25D3	0.761186	0.973993	-1.0267	NIST down vs NIST+1-25D3	2.53349	0.113909	0.396595	0.0350349	1.52688	0.0899222	0.265018	1
1034	ARHGAP15	0.493664	0.315289	0.494341	0.160288	0.931663	-1.07335	Control down vs 1-25D3	0.973995	0.998451	-1.00155	Control down vs NIST	0.0992117	1.08874	1.08874	1-25D3 up vs NIST+1-25D3	0.740739	1.01591	1.01591	NIST up vs NIST+1-25D3	0.68953	0.00468336	1.36223	0.0363944	0.762675	0.0135842	0.0801506	1
1035	ARHGAP17	0.745557	0.830044	2.21E-05	0.74881	0.988751	-1.01138	Control down vs 1-25D3	0.632319	0.983177	-1.01711	Control down vs NIST	0.570228	0.980016	-1.02039	1-25D3 down vs NIST+1-25D3	0.6814	0.985573	-1.01464	NIST down vs NIST+1-25D3	0.138445	0.0299287	0.292301	0.00428473	44.2423	0.432354	0.0439759	1
1036	ARHGAP18	0.246578	0.045909	0.00248491	0.124698	1.19876	1.19876	Control up vs 1-25D3	0.0390809	1.29478	1.29478	Control up vs NIST	0.132518	1.19376	1.19376	1-25D3 up vs NIST+1-25D3	0.374487	1.10523	1.10523	NIST up vs NIST+1-25D3	2.62583	1.57439	4.0027	0.573137	12.5621	1.19916	0.429563	1
1037	ARHGAP19	0.83521	0.775138	0.0914347	0.754638	0.962215	-1.03927	Control down vs 1-25D3	0.642545	0.944216	-1.05908	Control down vs NIST	0.433697	1.10291	1.10291	1-25D3 up vs NIST+1-25D3	0.353907	1.12393	1.12393	NIST up vs NIST+1-25D3	0.0558274	0.0104841	0.372234	0.0664204	3.15732	0.375589	0.535312	1
1038	ARHGAP20	0.997492	0.483881	0.187366	0.574185	0.971869	-1.02894	Control down vs 1-25D3	0.921133	0.995029	-1.005	Control down vs NIST	0.147216	1.08071	1.08071	1-25D3 up vs NIST+1-25D3	0.297939	1.05555	1.05555	NIST up vs NIST+1-25D3	1.26E-05	2.55E-07	0.88721	0.0265375	2.02885	0.0404569	0.0897335	1
1039	ARHGAP21	0.0445561	0.0165818	0.65196	0.709316	1.02974	1.02974	Control up vs 1-25D3	0.0131303	1.26439	1.26439	Control up vs NIST	0.0195512	1.241	1.241	1-25D3 up vs NIST+1-25D3	0.891979	1.01069	1.01069	NIST up vs NIST+1-25D3	20.955	0.227019	5.88864	0.426474	0.448764	0.0216673	0.217269	1
1040	ARHGAP22	0.28818	0.0346997	4.79E-08	0.493109	0.974681	-1.02598	Control down vs 1-25D3	0.0389077	1.09058	1.09058	Control up vs NIST	0.0278734	1.09857	1.09857	1-25D3 up vs NIST+1-25D3	0.621606	0.981821	-1.01852	NIST down vs NIST+1-25D3	2.05423	2.04948	4.48063	0.07211	185.977	1.99537	0.0482812	1
1041	ARHGAP23	0.662236	0.154531	0.00100328	0.163951	1.08241	1.08241	Control up vs 1-25D3	0.354727	0.950297	-1.0523	Control down vs NIST	0.424894	0.957267	-1.04464	1-25D3 down vs NIST+1-25D3	0.132239	1.09035	1.09035	NIST up vs NIST+1-25D3	0.257551	0.0479248	2.22587	0.0758956	16.3719	0.372157	0.102291	1
1042	ARHGAP24	0.653892	0.0438084	0.0408826	0.30446	1.06922	1.06922	Control up vs 1-25D3	0.0240275	1.18117	1.18117	Control up vs NIST	0.0806738	1.12853	1.12853	1-25D3 up vs NIST+1-25D3	0.736433	1.02157	1.02157	NIST up vs NIST+1-25D3	0.272187	0.0199304	4.08069	0.192479	4.65713	0.146446	0.141505	1
1043	ARHGAP25	0.117159	0.970951	0.00969098	0.719064	0.974319	-1.02636	Control down vs 1-25D3	0.865683	0.987876	-1.01227	Control down vs NIST	0.954356	0.995884	-1.00413	1-25D3 down vs NIST+1-25D3	0.803687	0.982217	-1.01811	NIST down vs NIST+1-25D3	7.06655	1.17169	0.0768236	0.00471244	8.10917	0.331616	0.184023	1
1044	ARHGAP26	0.615596	0.91626	0.340806	0.912358	1.00387	1.00387	Control up vs 1-25D3	0.679328	0.985517	-1.0147	Control down vs NIST	0.589653	0.98108	-1.01928	1-25D3 down vs NIST+1-25D3	0.985331	0.999355	-1.00065	NIST down vs NIST+1-25D3	0.346774	0.00204806	0.166536	0.00242638	1.2161	0.0118121	0.043709	1
1045	ARHGAP27	0.977301	0.00409978	0.0374559	0.352725	0.914588	-1.09339	Control down vs 1-25D3	0.0272077	0.786685	-1.27116	Control down vs NIST	0.00341001	0.698443	-1.43176	1-25D3 down vs NIST+1-25D3	0.0481061	0.811998	-1.23153	NIST down vs NIST+1-25D3	0.00103103	0.00017233	9.2615	0.960096	4.83702	0.334287	0.310996	1
1046	ARHGAP28	0.517885	0.00555272	0.383247	0.0037206	1.04378	1.04378	Control up vs 1-25D3	0.0022569	1.04762	1.04762	Control up vs NIST	0.7619	1.00345	1.00345	1-25D3 up vs NIST+1-25D3	0.984083	0.999774	-1.00023	NIST down vs NIST+1-25D3	0.605641	0.000328358	8.43894	0.0128406	1.06894	0.00108433	0.00456478	1
1047	ARHGAP29	0.578266	0.145675	0.000323239	0.135536	1.16574	1.16574	Control up vs 1-25D3	0.104516	1.18396	1.18396	Control up vs NIST	0.388989	1.08835	1.08835	1-25D3 up vs NIST+1-25D3	0.478543	1.07161	1.07161	NIST up vs NIST+1-25D3	0.432675	0.352167	2.30253	0.251606	22.3457	1.62786	0.327821	1
1048	ARHGAP30	0.553009	0.206427	0.0376566	0.377288	1.05855	1.05855	Control up vs 1-25D3	0.120893	1.11065	1.11065	Control up vs NIST	0.232647	1.08156	1.08156	1-25D3 up vs NIST+1-25D3	0.632083	1.03083	1.03083	NIST up vs NIST+1-25D3	0.499377	0.0376605	1.86191	0.0872884	4.82593	0.15083	0.140643	1
1049	ARHGAP4	0.406666	0.654951	0.668184	0.66697	1.03665	1.03665	Control up vs 1-25D3	0.607227	1.04404	1.04404	Control up vs NIST	0.427733	1.06951	1.06951	1-25D3 up vs NIST+1-25D3	0.476579	1.06194	1.06194	NIST up vs NIST+1-25D3	1.08663	0.0124929	0.559498	0.0457497	0.421806	0.0229939	0.245308	1
1050	ARHGAP5	0.564732	0.50604	0.177062	0.202466	1.08573	1.08573	Control up vs 1-25D3	0.758866	1.01911	1.01911	Control up vs NIST	0.794927	0.984108	-1.01615	1-25D3 down vs NIST+1-25D3	0.449547	1.04843	1.04843	NIST up vs NIST+1-25D3	0.467484	0.0147081	0.838682	0.0374914	2.11143	0.0629246	0.134108	1
1051	ARHGAP6	0.978654	0.565003	0.660585	0.473565	0.982619	-1.01769	Control down vs 1-25D3	0.372698	0.97825	-1.02223	Control down vs NIST	0.312042	1.02542	1.02542	1-25D3 up vs NIST+1-25D3	0.238977	1.03	1.03	NIST up vs NIST+1-25D3	0.000911739	9.06E-07	0.719567	0.00493813	0.434331	0.0019871	0.0205879	1
1052	ARHGAP8	0.349324	0.0419097	0.208905	0.0354001	0.941391	-1.06226	Control down vs 1-25D3	0.0287664	0.938488	-1.06554	Control down vs NIST	0.430803	0.980057	-1.02035	1-25D3 down vs NIST+1-25D3	0.502621	0.98309	-1.0172	NIST down vs NIST+1-25D3	1.46848	0.00682898	4.15519	0.0309522	1.87287	0.00930073	0.0223471	1
1053	ARHGAP9	0.835238	0.0336169	0.2184	0.801178	1.00786	1.00786	Control up vs 1-25D3	0.964717	0.998628	-1.00137	Control down vs NIST	0.0203076	1.08857	1.08857	1-25D3 up vs NIST+1-25D3	0.0123793	1.09863	1.09863	NIST up vs NIST+1-25D3	0.0558082	0.000383013	4.53658	0.0515978	1.81023	0.013726	0.0341212	1
1054	ARHGDIA	0.213398	0.145342	0.00346995	0.376666	0.931971	-1.07299	Control down vs 1-25D3	0.215499	0.903989	-1.10621	Control down vs NIST	0.13154	0.881908	-1.13391	1-25D3 down vs NIST+1-25D3	0.240613	0.909207	-1.09986	NIST down vs NIST+1-25D3	3.24579	0.879568	2.30552	0.165254	11.3419	0.541974	0.215033	1
1055	ARHGDIB	0.233906	0.0120811	6.40E-08	0.665428	1.03509	1.03509	Control up vs 1-25D3	0.0107408	1.28053	1.28053	Control up vs NIST	0.0143058	1.26309	1.26309	1-25D3 up vs NIST+1-25D3	0.793824	1.02099	1.02099	NIST up vs NIST+1-25D3	2.84145	12.2561	6.56514	0.487955	174.1	8.62669	0.222976	1
1056	ARHGDIG	0.145882	0.054013	0.38414	0.166131	1.035	1.035	Control up vs 1-25D3	0.400214	0.980042	-1.02036	Control down vs NIST	0.56728	1.01365	1.01365	1-25D3 up vs NIST+1-25D3	0.0153606	1.07049	1.07049	NIST up vs NIST+1-25D3	5.39419	0.0124779	3.73796	0.0243326	1.06606	0.00462644	0.0195288	1
1057	ARHGEF1	0.945629	0.0713101	8.32E-05	0.268241	0.967802	-1.03327	Control down vs 1-25D3	0.0505397	0.939358	-1.06456	Control down vs NIST	0.112438	0.952385	-1.05	1-25D3 down vs NIST+1-25D3	0.51154	0.981223	-1.01914	NIST down vs NIST+1-25D3	0.00592993	0.000603725	3.306	0.0317582	31.795	0.20362	0.0288187	1
1058	ARHGEF10	0.31418	0.170868	0.384039	0.777858	0.976206	-1.02437	Control down vs 1-25D3	0.101071	1.16334	1.16334	Control up vs NIST	0.137823	1.14444	1.14444	1-25D3 up vs NIST+1-25D3	0.636916	0.960347	-1.04129	NIST down vs NIST+1-25D3	1.77607	0.0541005	2.09729	0.179723	1.06639	0.0609215	0.257079	1
1059	ARHGEF10L	0.185404	0.505327	0.785674	0.148672	1.04835	1.04835	Control up vs 1-25D3	0.416332	1.02579	1.02579	Control up vs NIST	0.53072	0.9807	-1.01968	1-25D3 down vs NIST+1-25D3	0.941385	1.00226	1.00226	NIST up vs NIST+1-25D3	3.94471	0.00363587	0.840208	0.0093758	0.247796	0.00184342	0.0334767	1
1060	ARHGEF11	0.0526792	0.2276	0.752653	0.635275	1.01434	1.01434	Control up vs 1-25D3	0.908319	1.00344	1.00344	Control up vs NIST	0.0643143	0.940696	-1.06304	1-25D3 down vs NIST+1-25D3	0.116721	0.950913	-1.05162	NIST down vs NIST+1-25D3	17.4964	0.0179742	1.74349	0.0183193	0.293314	0.00205462	0.0315218	1
1061	ARHGEF12	0.328252	0.117879	0.269237	0.516638	1.08203	1.08203	Control up vs 1-25D3	0.0804148	1.25864	1.25864	Control up vs NIST	0.107531	1.23215	1.23215	1-25D3 up vs NIST+1-25D3	0.633915	1.05926	1.05926	NIST up vs NIST+1-25D3	1.64462	0.142296	2.58501	0.440422	1.5235	0.173045	0.511125	1
1062	ARHGEF15	0.915088	0.364743	0.176225	0.589481	1.01991	1.01991	Control up vs 1-25D3	0.841284	1.00729	1.00729	Control up vs NIST	0.270917	1.04219	1.04219	1-25D3 up vs NIST+1-25D3	0.161271	1.05525	1.05525	NIST up vs NIST+1-25D3	0.0145247	0.000158984	1.19789	0.0185683	2.1184	0.0218915	0.0465027	1
1063	ARHGEF16	0.689544	0.0667156	0.220844	0.117776	0.776383	-1.28802	Control down vs 1-25D3	0.535069	1.09898	1.09898	Control up vs NIST	0.768254	0.956526	-1.04545	1-25D3 down vs NIST+1-25D3	0.0252831	0.675745	-1.47985	NIST down vs NIST+1-25D3	0.213327	0.0341329	3.40727	0.911336	1.79464	0.320006	0.802403	1
1064	ARHGEF17	0.842698	0.729485	0.75469	0.353797	1.04496	1.04496	Control up vs 1-25D3	0.337554	1.04662	1.04662	Control up vs NIST	0.771025	0.986596	-1.01359	1-25D3 down vs NIST+1-25D3	0.745131	0.985031	-1.0152	NIST down vs NIST+1-25D3	0.0507437	0.000124171	0.440774	0.011141	0.290436	0.00489405	0.0758281	1
1065	ARHGEF18	0.957688	0.0373483	0.00103436	0.725964	0.98003	-1.02038	Control down vs 1-25D3	0.0318198	1.15207	1.15207	Control up vs NIST	0.0328851	1.15078	1.15078	1-25D3 up vs NIST+1-25D3	0.711531	0.978933	-1.02152	NIST down vs NIST+1-25D3	0.00358701	0.000754057	4.35226	0.169108	16.2309	0.420437	0.116566	1
1066	ARHGEF19	0.738353	0.320576	0.000856554	0.294253	1.06767	1.06767	Control up vs 1-25D3	0.298018	1.06709	1.06709	Control up vs NIST	0.397729	1.05358	1.05358	1-25D3 up vs NIST+1-25D3	0.393053	1.05415	1.05415	NIST up vs NIST+1-25D3	0.146981	0.0361984	1.34329	0.0579776	17.1184	0.492561	0.129482	1
1067	ARHGEF2	0.150031	0.132563	0.0015188	0.383891	1.07671	1.07671	Control up vs 1-25D3	0.240559	0.903518	-1.10678	Control down vs NIST	0.0450047	0.828735	-1.20666	1-25D3 down vs NIST+1-25D3	0.880512	0.98759	-1.01257	NIST down vs NIST+1-25D3	5.20584	2.05361	2.42691	0.197605	14.5347	0.788964	0.244267	1
1068	ARHGEF3	0.359194	0.950834	0.00211252	0.947352	0.994541	-1.00549	Control down vs 1-25D3	0.96382	1.00377	1.00377	Control up vs NIST	0.696184	0.968012	-1.03304	1-25D3 down vs NIST+1-25D3	0.617101	0.959115	-1.04263	NIST down vs NIST+1-25D3	1.39346	0.497283	0.112094	0.0090992	13.1889	0.713736	0.243524	1
1069	ARHGEF4	0.593389	0.0148132	7.58E-09	0.986669	0.999122	-1.00088	Control down vs 1-25D3	0.00492034	1.20818	1.20818	Control up vs NIST	0.196377	1.07392	1.07392	1-25D3 up vs NIST+1-25D3	0.0453484	0.888098	-1.126	NIST down vs NIST+1-25D3	0.396163	1.21664	6.12426	0.199797	282.406	6.14211	0.0978717	1
1070	ARHGEF5	0.389329	0.0211124	0.389783	0.197923	0.82645	-1.20999	Control down vs 1-25D3	0.102523	0.779412	-1.28302	Control down vs NIST	0.0298408	0.702309	-1.42388	1-25D3 down vs NIST+1-25D3	0.0600652	0.744694	-1.34283	NIST down vs NIST+1-25D3	1.18938	0.0975728	5.40306	1.26877	1.04805	0.164073	0.704475	1
1071	ARHGEF5L	0.255608	0.90204	0.000643718	0.982237	0.997848	-1.00216	Control down vs 1-25D3	0.987082	1.00157	1.00157	Control up vs NIST	0.568919	0.945884	-1.05721	1-25D3 down vs NIST+1-25D3	0.543879	0.942371	-1.06115	NIST down vs NIST+1-25D3	2.48551	1.69819	0.187819	0.0207699	18.5352	1.36647	0.331754	1
1072	ARHGEF6	0.886741	0.345853	4.78E-05	0.558955	1.05624	1.05624	Control up vs 1-25D3	0.0924826	1.18496	1.18496	Control up vs NIST	0.659897	1.04188	1.04188	1-25D3 up vs NIST+1-25D3	0.433196	0.928702	-1.07677	NIST down vs NIST+1-25D3	0.0259886	0.032143	1.25748	0.127663	36.5478	2.47363	0.304569	1
1073	ARHGEF7	0.0778593	0.33931	0.161521	0.327209	0.959716	-1.04198	Control down vs 1-25D3	0.555017	1.02463	1.02463	Control up vs NIST	0.957102	1.0022	1.0022	1-25D3 up vs NIST+1-25D3	0.145445	0.938706	-1.0653	NIST down vs NIST+1-25D3	11.3639	0.16748	1.27899	0.0251574	2.2478	0.0294757	0.0590092	1
1074	ARHGEF9	0.534394	0.0286106	0.0853983	0.0288008	1.0699	1.0699	Control up vs 1-25D3	0.0048709	1.10117	1.10117	Control up vs NIST	0.606035	0.986202	-1.01399	1-25D3 down vs NIST+1-25D3	0.134955	0.958199	-1.04362	NIST down vs NIST+1-25D3	0.553589	0.00510129	4.82715	0.0407539	3.27442	0.0184299	0.0253279	1
1075	ARID1A	0.459759	0.596213	0.0531169	0.961526	0.995593	-1.00443	Control down vs 1-25D3	0.462381	1.07075	1.07075	Control up vs NIST	0.274922	1.10908	1.10908	1-25D3 up vs NIST+1-25D3	0.737793	1.03123	1.03123	NIST up vs NIST+1-25D3	0.824304	0.112665	0.661468	0.0655196	4.13961	0.273357	0.297155	1
1076	ARID1B	0.619524	0.0186655	0.017599	0.964787	1.00099	1.00099	Control up vs 1-25D3	0.00704892	1.07855	1.07855	Control up vs NIST	0.791859	1.00594	1.00594	1-25D3 up vs NIST+1-25D3	0.0116861	0.933602	-1.07112	NIST down vs NIST+1-25D3	0.338531	0.0043791	5.6475	0.0334933	6.54343	0.0258712	0.017792	1
1077	ARID2	0.59253	0.210475	0.016087	0.223876	1.14716	1.14716	Control up vs 1-25D3	0.245844	1.13937	1.13937	Control up vs NIST	0.326906	1.11512	1.11512	1-25D3 up vs NIST+1-25D3	0.299233	1.12275	1.12275	NIST up vs NIST+1-25D3	0.398174	0.123885	1.83819	0.253583	6.76609	0.622267	0.413858	1
1078	ARID3A	0.657493	0.398175	0.216862	0.782625	0.967736	-1.03334	Control down vs 1-25D3	0.721533	1.04334	1.04334	Control up vs NIST	0.311594	0.883664	-1.13165	1-25D3 down vs NIST+1-25D3	0.118772	0.819628	-1.22006	NIST down vs NIST+1-25D3	0.265804	0.0268034	1.10049	0.182907	1.82015	0.201678	0.498615	1
1079	ARID3B	0.240788	0.00505704	0.00332624	0.488365	0.94131	-1.06235	Control down vs 1-25D3	0.459165	0.93731	-1.06688	Control down vs NIST	0.00370879	0.722407	-1.38426	1-25D3 down vs NIST+1-25D3	0.00400852	0.72549	-1.37838	NIST down vs NIST+1-25D3	2.72147	0.912465	8.68666	0.760341	11.4915	0.670566	0.262589	1
1080	ARID3C	0.908148	0.938888	0.144319	0.911402	0.996077	-1.00394	Control down vs 1-25D3	0.703313	0.986584	-1.0136	Control down vs NIST	0.74344	1.01166	1.01166	1-25D3 up vs NIST+1-25D3	0.552945	1.0214	1.0214	NIST up vs NIST+1-25D3	0.0170171	0.000202158	0.131502	0.00193759	2.41878	0.0237593	0.0442028	1
1081	ARID4A	0.212328	0.0780781	0.0145293	0.253695	1.06195	1.06195	Control up vs 1-25D3	0.0210336	1.14747	1.14747	Control up vs NIST	0.269628	1.0597	1.0597	1-25D3 up vs NIST+1-25D3	0.70214	0.980723	-1.01966	NIST down vs NIST+1-25D3	3.26909	0.232273	3.17037	0.0962098	7.02399	0.142103	0.0910396	1
1082	ARID4B	0.0731295	0.97126	0.236509	0.683118	0.978097	-1.02239	Control down vs 1-25D3	0.745132	0.982549	-1.01776	Control down vs NIST	0.978751	1.00144	1.00144	1-25D3 up vs NIST+1-25D3	0.954155	0.996901	-1.00311	NIST down vs NIST+1-25D3	12.1933	0.237895	0.0762446	0.00262585	1.69951	0.0390205	0.103319	1
1083	ARID5A	0.417533	0.737853	0.145899	0.567496	1.01491	1.01491	Control up vs 1-25D3	0.302852	1.02762	1.02762	Control up vs NIST	0.838942	1.00523	1.00523	1-25D3 up vs NIST+1-25D3	0.77825	0.99279	-1.00726	NIST down vs NIST+1-25D3	1.02695	0.00638447	0.428017	0.00332335	2.40206	0.0124339	0.0232936	1
1084	ARID5B	0.133103	0.000479623	0.00133387	0.0404393	1.19209	1.19209	Control up vs 1-25D3	0.00120091	1.40727	1.40727	Control up vs NIST	0.0017959	1.37859	1.37859	1-25D3 up vs NIST+1-25D3	0.0639112	1.1678	1.1678	NIST up vs NIST+1-25D3	6.04862	2.05073	16.9566	1.1428	15.0919	0.678083	0.202186	1
1085	ARIH1	0.356371	0.174707	0.00650374	0.119284	0.854003	-1.17096	Control down vs 1-25D3	0.0823977	0.835962	-1.19623	Control down vs NIST	0.594005	0.9506	-1.05197	1-25D3 down vs NIST+1-25D3	0.756498	0.971115	-1.02974	NIST down vs NIST+1-25D3	1.41447	0.459178	2.0692	0.217205	9.27769	0.649257	0.314912	1
1086	ARIH2	0.182855	0.515187	0.553403	0.597036	1.02671	1.02671	Control up vs 1-25D3	0.387487	0.957255	-1.04465	Control down vs NIST	0.827035	0.989237	-1.01088	1-25D3 down vs NIST+1-25D3	0.249475	1.06101	1.06101	NIST up vs NIST+1-25D3	4.01914	0.024482	0.819296	0.0236773	0.632329	0.0121827	0.0866988	1
1087	ARL1	0.13398	0.857157	0.914976	0.864884	0.986804	-1.01337	Control down vs 1-25D3	0.443519	0.941007	-1.06269	Control down vs NIST	0.747452	0.975122	-1.02551	1-25D3 down vs NIST+1-25D3	0.775205	1.02258	1.02258	NIST up vs NIST+1-25D3	5.99969	0.0129011	0.253225	0.0182028	0.0897401	0.00430057	0.215651	1
1088	ARL10	0.218033	0.0300415	0.0225921	0.123264	0.956585	-1.04538	Control down vs 1-25D3	0.187194	0.963424	-1.03796	Control down vs NIST	0.0723192	0.948262	-1.05456	1-25D3 down vs NIST+1-25D3	0.0463761	0.941531	-1.0621	NIST down vs NIST+1-25D3	3.14763	0.0530923	4.73814	0.0403147	5.9472	0.0337348	0.0255257	1
1089	ARL11	0.619405	0.969216	0.518663	0.977953	1.00122	1.00122	Control up vs 1-25D3	0.89632	1.00579	1.00579	Control up vs NIST	0.692184	1.01777	1.01777	1-25D3 up vs NIST+1-25D3	0.768588	1.01315	1.01315	NIST up vs NIST+1-25D3	0.338778	0.00184901	0.0800515	0.00185445	0.706806	0.0109158	0.0694971	1
1090	ARL13A	0.970262	0.659178	0.521766	0.36948	1.04086	1.04086	Control up vs 1-25D3	0.896579	1.00568	1.00568	Control up vs NIST	0.958462	1.00227	1.00227	1-25D3 up vs NIST+1-25D3	0.409736	1.03733	1.03733	NIST up vs NIST+1-25D3	0.00177029	9.27E-06	0.55248	0.0123969	0.699908	0.01047	0.0673158	1
1091	ARL13B	0.2385	0.175879	0.0962112	0.217681	1.10865	1.10865	Control up vs 1-25D3	0.544828	1.05018	1.05018	Control up vs NIST	0.323944	1.08459	1.08459	1-25D3 up vs NIST+1-25D3	0.115909	1.14497	1.14497	NIST up vs NIST+1-25D3	2.76057	0.213711	2.06077	0.155839	3.07116	0.154831	0.226866	1
1092	ARL14	0.915011	0.0209399	3.46E-05	0.0182219	1.28684	1.28684	Control up vs 1-25D3	0.465165	1.0691	1.0691	Control up vs NIST	0.595374	1.04941	1.04941	1-25D3 up vs NIST+1-25D3	0.0257772	1.26314	1.26314	NIST up vs NIST+1-25D3	0.0145512	0.0184094	5.41914	0.519456	39.5952	2.53028	0.287568	1
1093	ARL15	0.638499	0.210855	0.0777603	0.506745	1.08252	1.08252	Control up vs 1-25D3	0.121371	1.2167	1.2167	Control up vs NIST	0.191508	1.17581	1.17581	1-25D3 up vs NIST+1-25D3	0.703226	1.04614	1.04614	NIST up vs NIST+1-25D3	0.300656	0.0565909	1.836	0.301553	3.43799	0.376449	0.492735	1
1094	ARL16	0.227044	0.662927	0.118136	0.348419	0.869811	-1.14968	Control down vs 1-25D3	0.40264	0.883522	-1.13183	Control down vs NIST	0.853875	0.973628	-1.02709	1-25D3 down vs NIST+1-25D3	0.770648	0.958518	-1.04328	NIST down vs NIST+1-25D3	2.96847	0.671587	0.546288	0.135641	2.73352	0.45248	0.744886	1
1095	ARL17B	0.921058	0.114791	0.000315339	0.389252	1.03368	1.03368	Control up vs 1-25D3	0.278132	1.04317	1.04317	Control up vs NIST	0.0980618	1.0699	1.0699	1-25D3 up vs NIST+1-25D3	0.145	1.06017	1.06017	NIST up vs NIST+1-25D3	0.012542	0.00157432	2.62127	0.0438835	22.4937	0.251049	0.0502239	1
1096	ARL17P1	0.696707	0.92722	0.000117509	0.960342	0.997119	-1.00289	Control down vs 1-25D3	0.63931	1.02774	1.02774	Control up vs NIST	0.952269	0.996533	-1.00348	1-25D3 down vs NIST+1-25D3	0.564836	0.966839	-1.0343	NIST down vs NIST+1-25D3	0.202611	0.078196	0.14979	0.00595681	29.1147	0.771884	0.119303	1
1097	ARL2	0.574881	0.150914	0.00162201	0.512982	1.05084	1.05084	Control up vs 1-25D3	0.0881289	1.1494	1.1494	Control up vs NIST	0.143983	1.12358	1.12358	1-25D3 up vs NIST+1-25D3	0.720624	1.02723	1.02723	NIST up vs NIST+1-25D3	0.441186	0.138817	2.25653	0.149385	14.2586	0.629292	0.198604	1
1098	ARL2BP	0.835577	0.173374	0.0274493	0.147431	0.933148	-1.07164	Control down vs 1-25D3	0.976316	1.00133	1.00133	Control up vs NIST	0.767584	0.98679	-1.01339	1-25D3 down vs NIST+1-25D3	0.0870394	0.919595	-1.08744	NIST down vs NIST+1-25D3	0.0555723	0.0024268	2.07887	0.0494751	5.50474	0.0873383	0.0713971	1
1099	ARL3	0.654993	0.0994521	0.0756326	0.129826	1.19879	1.19879	Control up vs 1-25D3	0.0743293	1.24545	1.24545	Control up vs NIST	0.277735	1.13387	1.13387	1-25D3 up vs NIST+1-25D3	0.442022	1.0914	1.0914	NIST up vs NIST+1-25D3	0.270224	0.0463943	2.82061	0.416622	3.48708	0.343377	0.44312	1
1100	ARL4A	0.0816193	0.00254292	0.031282	0.203602	1.08246	1.08246	Control up vs 1-25D3	0.00529999	1.23501	1.23501	Control up vs NIST	0.00417645	1.24607	1.24607	1-25D3 up vs NIST+1-25D3	0.161554	1.09215	1.09215	NIST up vs NIST+1-25D3	10.7733	0.781751	10.6734	0.445258	5.21832	0.145128	0.12515	1
1101	ARL4C	0.268237	0.0119128	0.00733705	0.571596	0.942217	-1.06133	Control down vs 1-25D3	0.00747505	1.41629	1.41629	Control up vs NIST	0.0452618	1.26557	1.26557	1-25D3 up vs NIST+1-25D3	0.123958	0.841948	-1.18772	NIST down vs NIST+1-25D3	2.3055	0.879322	6.59621	0.846744	8.91347	0.762804	0.385105	1
1102	ARL4D	0.275336	0.0117643	7.84E-08	0.17694	0.951777	-1.05067	Control down vs 1-25D3	0.567569	0.980183	-1.02022	Control down vs NIST	0.0262101	0.914292	-1.09374	1-25D3 down vs NIST+1-25D3	0.00643502	0.887795	-1.12639	NIST down vs NIST+1-25D3	2.21174	1.74167	6.62407	0.0941424	166.223	1.57493	0.0426365	1
1103	ARL5A	0.274918	0.0200626	0.0829857	0.302679	1.08744	1.08744	Control up vs 1-25D3	0.042827	1.19807	1.19807	Control up vs NIST	0.0221789	1.23552	1.23552	1-25D3 up vs NIST+1-25D3	0.169219	1.12143	1.12143	NIST up vs NIST+1-25D3	2.21713	0.180381	5.50347	0.404096	3.32409	0.162716	0.220277	1
1104	ARL5B	0.224013	0.122273	0.00158295	0.918879	0.990248	-1.00985	Control down vs 1-25D3	0.210965	0.881603	-1.1343	Control down vs NIST	0.0493959	0.808682	-1.23658	1-25D3 down vs NIST+1-25D3	0.331007	0.908341	-1.10091	NIST down vs NIST+1-25D3	3.02709	1.5841	2.53534	0.277168	14.3605	1.04661	0.327967	1
1105	ARL5C	0.505497	0.111807	0.324539	0.569129	0.984425	-1.01582	Control down vs 1-25D3	0.0250743	0.9312	-1.07388	Control down vs NIST	0.711968	0.989927	-1.01018	1-25D3 down vs NIST+1-25D3	0.121205	1.04651	1.04651	NIST up vs NIST+1-25D3	0.647371	0.00243164	2.65745	0.0234212	1.27856	0.00751235	0.0264403	1
1106	ARL6	0.808248	0.643652	0.00232446	0.60562	0.982833	-1.01747	Control down vs 1-25D3	0.616377	1.01694	1.01694	Control up vs NIST	0.270165	1.03876	1.03876	1-25D3 up vs NIST+1-25D3	0.906273	1.00393	1.00393	NIST up vs NIST+1-25D3	0.0763444	0.00426709	0.578454	0.00756757	12.8171	0.111785	0.0392472	1
1107	ARL6IP1	0.621667	0.421279	0.000187408	0.598473	0.981088	-1.01928	Control down vs 1-25D3	0.300689	1.03916	1.03916	Control up vs NIST	0.266216	1.04234	1.04234	1-25D3 up vs NIST+1-25D3	0.657499	0.98409	-1.01617	NIST down vs NIST+1-25D3	0.334093	0.0439143	1.03837	0.015869	25.8027	0.262887	0.0458475	1
1108	ARL6IP4	0.162194	0.293419	0.197344	0.571387	0.922251	-1.0843	Control down vs 1-25D3	0.395344	0.884276	-1.13087	Control down vs NIST	0.184898	0.820501	-1.21877	1-25D3 down vs NIST+1-25D3	0.287444	0.855737	-1.16858	NIST down vs NIST+1-25D3	4.70957	0.727355	1.44461	0.342539	1.95401	0.308884	0.711348	1
1109	ARL6IP5	0.951165	0.290926	0.00410889	0.944061	0.993945	-1.00609	Control down vs 1-25D3	0.1911	1.12638	1.12638	Control up vs NIST	0.158492	1.1382	1.1382	1-25D3 up vs NIST+1-25D3	0.959732	1.00438	1.00438	NIST up vs NIST+1-25D3	0.00478112	0.00151729	1.45444	0.128714	10.7579	0.634699	0.265492	1
1110	ARL6IP6	0.823877	0.113248	0.000559098	0.644813	0.971969	-1.02884	Control down vs 1-25D3	0.120626	1.10761	1.10761	Control up vs NIST	0.0546286	1.14069	1.14069	1-25D3 up vs NIST+1-25D3	0.986962	1.001	1.001	NIST up vs NIST+1-25D3	0.0640244	0.0182535	2.63984	0.117182	19.268	0.570205	0.13317	1
1111	ARL8A	0.926809	0.130772	0.143507	0.259627	1.03436	1.03436	Control up vs 1-25D3	0.265054	1.03393	1.03393	Control up vs NIST	0.168759	1.04291	1.04291	1-25D3 up vs NIST+1-25D3	0.165061	1.04334	1.04334	NIST up vs NIST+1-25D3	0.0107716	8.58E-05	2.44505	0.0240692	2.42746	0.0159307	0.0295322	1
1112	ARL8B	0.223722	0.164703	0.000606894	0.497726	1.03524	1.03524	Control up vs 1-25D3	0.244124	0.940737	-1.063	Control down vs NIST	0.0568985	0.898518	-1.11294	1-25D3 down vs NIST+1-25D3	0.823133	0.988782	-1.01134	NIST down vs NIST+1-25D3	3.0328	0.571495	2.14402	0.0643379	18.8387	0.376875	0.0900243	1
1113	ARL9	0.797986	0.00174899	0.000122773	0.010835	1.36864	1.36864	Control up vs 1-25D3	0.0941171	1.20143	1.20143	Control up vs NIST	0.0287471	1.29043	1.29043	1-25D3 up vs NIST+1-25D3	0.0034665	1.47001	1.47001	NIST up vs NIST+1-25D3	0.0850919	0.0980837	11.8886	1.42802	28.789	2.30536	0.36035	1
1114	ARMC1	0.318229	0.144275	0.23706	0.291265	1.08738	1.08738	Control up vs 1-25D3	0.151587	1.12421	1.12421	Control up vs NIST	0.174171	1.11657	1.11657	1-25D3 up vs NIST+1-25D3	0.329993	1.07999	1.07999	NIST up vs NIST+1-25D3	1.73701	0.0684843	2.31516	0.161432	1.69631	0.0788534	0.209184	1
1115	ARMC10	0.461349	0.37428	0.000325011	0.496997	1.02115	1.02115	Control up vs 1-25D3	0.422566	0.975465	-1.02515	Control down vs NIST	0.917528	1.00315	1.00315	1-25D3 up vs NIST+1-25D3	0.132421	1.05013	1.05013	NIST up vs NIST+1-25D3	0.817475	0.0663733	1.16911	0.0127625	22.3131	0.162386	0.0327493	1
1116	ARMC2	0.752912	0.0329987	0.0500883	0.633941	1.01224	1.01224	Control up vs 1-25D3	0.0075791	1.08822	1.08822	Control up vs NIST	0.415993	1.02127	1.02127	1-25D3 up vs NIST+1-25D3	0.0674134	0.949971	-1.05266	NIST down vs NIST+1-25D3	0.130045	0.00140363	4.56951	0.0347896	4.25306	0.0215869	0.0228403	1
1117	ARMC3	0.230246	0.661306	0.471774	0.306469	1.03734	1.03734	Control up vs 1-25D3	0.336179	1.03495	1.03495	Control up vs NIST	0.48817	0.975857	-1.02474	1-25D3 down vs NIST+1-25D3	0.529124	0.978111	-1.02238	NIST down vs NIST+1-25D3	2.90824	0.0113166	0.548962	0.007838	0.817606	0.00778243	0.0428335	1
1118	ARMC4	0.24579	0.0148	0.79203	0.253836	1.03563	1.03563	Control up vs 1-25D3	0.0999143	1.05408	1.05408	Control up vs NIST	0.0162291	1.08842	1.08842	1-25D3 up vs NIST+1-25D3	0.0443809	1.06937	1.06937	NIST up vs NIST+1-25D3	2.63857	0.00216866	6.12614	0.0631224	0.239302	0.00164381	0.0309114	1
1119	ARMC5	0.791844	0.692919	0.0456213	0.405433	0.919105	-1.08802	Control down vs 1-25D3	0.700647	0.962363	-1.03911	Control down vs NIST	0.809897	0.976342	-1.02423	1-25D3 down vs NIST+1-25D3	0.487677	0.932456	-1.07244	NIST down vs NIST+1-25D3	0.0905824	0.0156253	0.497769	0.0580599	4.43666	0.344996	0.349921	1
1120	ARMC6	0.575459	0.239955	0.0043759	0.160303	1.06679	1.06679	Control up vs 1-25D3	0.63263	1.02112	1.02112	Control up vs NIST	0.65529	1.0197	1.0197	1-25D3 up vs NIST+1-25D3	0.168568	1.0653	1.0653	NIST up vs NIST+1-25D3	0.439725	0.0344628	1.68023	0.0374605	10.546	0.156747	0.0668847	1
1121	ARMC7	0.740858	0.701137	0.463631	0.432756	0.927285	-1.07842	Control down vs 1-25D3	0.302435	0.904329	-1.10579	Control down vs NIST	0.890807	0.987101	-1.01307	1-25D3 down vs NIST+1-25D3	0.898318	1.01216	1.01216	NIST up vs NIST+1-25D3	0.143978	0.00424608	0.484768	0.0511669	0.838219	0.0589822	0.316647	1
1122	ARMC8	0.048822	0.540649	0.431942	0.510883	0.971334	-1.02951	Control down vs 1-25D3	0.358615	0.959728	-1.04196	Control down vs NIST	0.443605	0.966527	-1.03463	1-25D3 down vs NIST+1-25D3	0.616679	0.978214	-1.02227	NIST down vs NIST+1-25D3	18.9951	0.131743	0.767156	0.0172962	0.92287	0.0138712	0.0676375	1
1123	ARMC9	0.126441	0.608468	0.115831	0.876378	1.00765	1.00765	Control up vs 1-25D3	0.56905	0.972255	-1.02854	Control down vs NIST	0.249199	0.943038	-1.0604	1-25D3 down vs NIST+1-25D3	0.642105	0.977368	-1.02316	NIST down vs NIST+1-25D3	6.44256	0.168086	0.639451	0.0180995	2.76527	0.0521801	0.084914	1
1124	ARMCX1	0.477023	0.6337	0.000239978	0.335967	1.09598	1.09598	Control up vs 1-25D3	0.815658	0.978587	-1.02188	Control down vs NIST	0.506416	0.939514	-1.06438	1-25D3 down vs NIST+1-25D3	0.586184	1.05222	1.05222	NIST up vs NIST+1-25D3	0.752942	0.616218	0.595392	0.0604496	24.1826	1.63683	0.304587	1
1125	ARMCX2	0.876643	0.429376	0.013155	0.205028	1.14984	1.14984	Control up vs 1-25D3	0.408818	1.09257	1.09257	Control up vs NIST	0.808072	1.0259	1.0259	1-25D3 up vs NIST+1-25D3	0.472356	1.07967	1.07967	NIST up vs NIST+1-25D3	0.030904	0.00978325	1.01749	0.132714	7.28127	0.633139	0.391296	1
1126	ARMCX3	0.412336	0.262629	0.000506668	0.416444	0.935716	-1.0687	Control down vs 1-25D3	0.125711	0.876634	-1.14073	Control down vs NIST	0.295042	0.916925	-1.0906	1-25D3 down vs NIST+1-25D3	0.789012	0.978724	-1.02174	NIST down vs NIST+1-25D3	1.05506	0.529015	1.57349	0.119576	19.7938	1.00281	0.227983	1
1127	ARMCX4	0.499703	0.24887	0.00540824	0.510068	0.974823	-1.02583	Control down vs 1-25D3	0.385575	0.966664	-1.03449	Control down vs NIST	0.17262	0.946411	-1.05662	1-25D3 down vs NIST+1-25D3	0.240943	0.954399	-1.04778	NIST down vs NIST+1-25D3	0.667723	0.0378589	1.63691	0.0282552	9.85416	0.113397	0.0517839	1
1128	ARMCX5	0.293098	0.546545	0.144223	0.903555	1.00943	1.00943	Control up vs 1-25D3	0.308445	0.921911	-1.0847	Control down vs NIST	0.331041	0.925534	-1.08046	1-25D3 down vs NIST+1-25D3	0.863653	1.0134	1.0134	NIST up vs NIST+1-25D3	1.99768	0.114153	0.755439	0.0535185	2.4198	0.114286	0.212533	1
1129	ARMCX6	0.439044	0.372008	0.0104082	0.631552	0.959632	-1.04207	Control down vs 1-25D3	0.311952	0.914908	-1.09301	Control down vs NIST	0.230772	0.898791	-1.11261	1-25D3 down vs NIST+1-25D3	0.495439	0.942728	-1.06075	NIST down vs NIST+1-25D3	0.91831	0.208416	1.17589	0.101208	7.91069	0.453911	0.258208	1
1130	ARMET	0.927043	0.0958889	0.029237	0.893442	0.984227	-1.01603	Control down vs 1-25D3	0.076788	0.79409	-1.2593	Control down vs NIST	0.0619263	0.782011	-1.27876	1-25D3 down vs NIST+1-25D3	0.792776	0.969254	-1.03172	NIST down vs NIST+1-25D3	0.0107025	0.00318272	2.87224	0.477582	5.36544	0.594758	0.498825	1
1131	ARMS2	0.693988	0.599677	0.102215	0.206836	1.04192	1.04192	Control up vs 1-25D3	0.527047	1.02006	1.02006	Control up vs NIST	0.360255	0.971317	-1.02953	1-25D3 down vs NIST+1-25D3	0.799506	0.992133	-1.00793	NIST down vs NIST+1-25D3	0.206636	0.00232858	0.655201	0.00745802	2.97	0.0225379	0.0341484	1
1132	ARNT	0.893173	0.419178	0.201631	0.293859	0.942723	-1.06076	Control down vs 1-25D3	0.635724	0.974395	-1.02628	Control down vs NIST	0.601845	0.971795	-1.02902	1-25D3 down vs NIST+1-25D3	0.273892	0.940207	-1.0636	NIST down vs NIST+1-25D3	0.0230876	0.000517531	1.04387	0.0364994	1.92326	0.0448318	0.104897	1
1133	ARNT2	0.545522	0.812189	0.715368	0.574074	0.963264	-1.03814	Control down vs 1-25D3	0.713338	0.975959	-1.02463	Control down vs NIST	0.718411	0.976402	-1.02417	1-25D3 down vs NIST+1-25D3	0.578639	0.963701	-1.03767	NIST down vs NIST+1-25D3	0.520638	0.00310383	0.318104	0.0163605	0.347739	0.0119232	0.154294	1
1134	ARNTL	0.387501	0.0821196	9.29E-06	0.0920929	1.08886	1.08886	Control up vs 1-25D3	0.297587	0.951291	-1.0512	Control down vs NIST	0.0851525	0.916362	-1.09127	1-25D3 down vs NIST+1-25D3	0.318224	1.04888	1.04888	NIST up vs NIST+1-25D3	1.20079	0.556532	3.09597	0.0788757	54.5755	0.926941	0.0764306	1
1135	ARNTL2	0.48491	0.875036	0.00336701	0.593618	1.03641	1.03641	Control up vs 1-25D3	0.985026	0.998753	-1.00125	Control down vs NIST	0.449256	0.95014	-1.05248	1-25D3 down vs NIST+1-25D3	0.831849	0.985967	-1.01423	NIST down vs NIST+1-25D3	0.722266	0.14389	0.227371	0.0118699	11.4483	0.39844	0.156616	1
1136	ARP11	0.339864	0.820077	0.353522	0.996117	0.999836	-1.00016	Control down vs 1-25D3	0.493135	0.976795	-1.02376	Control down vs NIST	0.539077	0.979234	-1.02121	1-25D3 down vs NIST+1-25D3	0.945059	1.00233	1.00233	NIST up vs NIST+1-25D3	1.54471	0.00812575	0.306689	0.00413753	1.16976	0.0105207	0.0404728	1
1137	ARPC1A	0.108826	0.119518	0.154011	0.25203	0.907296	-1.10218	Control down vs 1-25D3	0.77095	0.976433	-1.02414	Control down vs NIST	0.227294	0.902133	-1.10848	1-25D3 down vs NIST+1-25D3	0.0535886	0.838257	-1.19295	NIST down vs NIST+1-25D3	7.71773	0.470788	2.56622	0.202463	2.31956	0.122002	0.236686	1
1138	ARPC1B	0.152666	0.166297	0.0637696	0.283015	0.834928	-1.19771	Control down vs 1-25D3	0.255975	0.825573	-1.21128	Control down vs NIST	0.19994	0.803673	-1.24429	1-25D3 down vs NIST+1-25D3	0.222022	0.81278	-1.23035	NIST down vs NIST+1-25D3	5.09158	2.00857	2.13174	0.664653	3.79572	0.788977	0.935369	1
1139	ARPC2	0.938113	0.341732	0.0865265	0.862195	0.995156	-1.00487	Control down vs 1-25D3	0.35801	1.02668	1.02668	Control up vs NIST	0.127824	1.04665	1.04665	1-25D3 up vs NIST+1-25D3	0.60903	1.01451	1.01451	NIST up vs NIST+1-25D3	0.00768949	7.69E-05	1.27097	0.011729	3.25178	0.0200057	0.027685	1
1140	ARPC3	0.0100372	0.211043	0.952167	0.255407	0.670317	-1.49183	Control down vs 1-25D3	0.100979	0.547903	-1.82514	Control down vs NIST	0.358753	0.727247	-1.37505	1-25D3 down vs NIST+1-25D3	0.730922	0.88973	-1.12394	NIST down vs NIST+1-25D3	98.1319	2.18332	1.83491	2.48511	0.049283	0.0444976	4.06305	1
1141	ARPC4	0.0491447	0.268099	0.513134	0.469118	0.856143	-1.16803	Control down vs 1-25D3	0.329432	0.80905	-1.23602	Control down vs NIST	0.204151	0.754744	-1.32495	1-25D3 down vs NIST+1-25D3	0.302436	0.798676	-1.25207	NIST down vs NIST+1-25D3	18.8607	2.38499	1.54935	0.817216	0.719222	0.252906	1.58237	1
1142	ARPC5	0.0500354	0.471492	0.28549	0.815677	0.989605	-1.0105	Control down vs 1-25D3	0.711071	1.01678	1.01678	Control up vs NIST	0.158023	1.06932	1.06932	1-25D3 up vs NIST+1-25D3	0.382915	1.04074	1.04074	NIST up vs NIST+1-25D3	18.4987	0.210936	0.915383	0.021662	1.44556	0.0228055	0.0709934	1
1143	ARPC5L	0.146536	0.273122	0.422127	0.17855	0.826495	-1.20993	Control down vs 1-25D3	0.210061	0.838378	-1.19278	Control down vs NIST	0.553888	0.922838	-1.08361	1-25D3 down vs NIST+1-25D3	0.487377	0.909758	-1.09919	NIST down vs NIST+1-25D3	5.3638	0.36207	1.52768	0.325431	0.950638	0.135005	0.639068	1
1144	ARPM1	0.510596	0.00672931	7.55E-07	0.266055	1.08371	1.08371	Control up vs 1-25D3	0.00587749	1.27519	1.27519	Control up vs NIST	0.013818	1.22961	1.22961	1-25D3 up vs NIST+1-25D3	0.532593	1.04498	1.04498	NIST up vs NIST+1-25D3	0.629906	1.18954	7.94552	0.456042	98.7056	3.77688	0.172188	1
1145	ARPM2	0.427166	0.446163	0.367384	0.387998	0.956898	-1.04504	Control down vs 1-25D3	0.908977	1.00573	1.00573	Control up vs NIST	0.123596	1.08601	1.08601	1-25D3 up vs NIST+1-25D3	0.517228	1.03328	1.03328	NIST up vs NIST+1-25D3	0.976803	0.0107583	0.975539	0.0287409	1.1215	0.0220275	0.0883848	1
1147	ARPP-21	0.656719	0.0679918	0.0562593	0.0398004	1.03199	1.03199	Control up vs 1-25D3	0.0172325	1.03893	1.03893	Control up vs NIST	0.940678	0.998997	-1.001	1-25D3 down vs NIST+1-25D3	0.571098	0.992322	-1.00774	NIST down vs NIST+1-25D3	0.267168	0.00077046	3.37832	0.00725249	4.02996	0.00576762	0.00644033	1
1146	ARPP19	0.608956	0.765615	0.198296	0.570102	1.06962	1.06962	Control up vs 1-25D3	0.763661	1.03603	1.03603	Control up vs NIST	0.666245	1.05223	1.05223	1-25D3 up vs NIST+1-25D3	0.48671	1.08635	1.08635	NIST up vs NIST+1-25D3	0.361038	0.0381568	0.386335	0.0629091	1.9471	0.211372	0.488507	1
1148	ARR3	0.349783	0.405694	0.459519	0.728116	1.0127	1.0127	Control up vs 1-25D3	0.751047	0.988556	-1.01158	Control down vs NIST	0.338652	1.03619	1.03619	1-25D3 up vs NIST+1-25D3	0.124064	1.0615	1.0615	NIST up vs NIST+1-25D3	1.4649	0.00640787	1.07985	0.016695	0.848799	0.00874856	0.0463814	1
1149	ARRB1	0.793944	0.119342	0.00534526	0.0482404	1.0584	1.0584	Control up vs 1-25D3	0.143837	1.04059	1.04059	Control up vs NIST	0.827839	1.00558	1.00558	1-25D3 up vs NIST+1-25D3	0.388073	1.02279	1.02279	NIST up vs NIST+1-25D3	0.0886838	0.00225524	2.56822	0.0198079	9.89158	0.0508603	0.023138	1
1150	ARRB2	0.81006	0.415482	0.142402	0.642941	1.01423	1.01423	Control up vs 1-25D3	0.725142	1.01075	1.01075	Control up vs NIST	0.145894	0.954173	-1.04803	1-25D3 down vs NIST+1-25D3	0.174324	0.957464	-1.04443	NIST down vs NIST+1-25D3	0.0748552	0.000660139	1.0536	0.011427	2.43937	0.0176378	0.0325371	1
1151	ARRDC1	0.837694	0.287545	0.007213	0.117499	0.929659	-1.07566	Control down vs 1-25D3	0.813391	0.98981	-1.0103	Control down vs NIST	0.769289	1.01282	1.01282	1-25D3 up vs NIST+1-25D3	0.26613	0.95127	-1.05123	NIST down vs NIST+1-25D3	0.0541121	0.0035851	1.46795	0.0325475	8.96439	0.132507	0.0665164	1
1152	ARRDC2	0.769685	0.450138	0.271993	0.459569	0.945925	-1.05717	Control down vs 1-25D3	0.377984	1.069	1.069	Control up vs NIST	0.434727	1.06059	1.06059	1-25D3 up vs NIST+1-25D3	0.400555	0.938486	-1.06555	NIST down vs NIST+1-25D3	0.112033	0.00364577	0.965859	0.0624502	1.50989	0.065084	0.193973	1
1153	ARRDC3	0.661848	0.0225746	0.188925	0.765236	0.9808	-1.01958	Control down vs 1-25D3	0.0366369	0.856898	-1.167	Control down vs NIST	0.0145264	0.826888	-1.20935	1-25D3 down vs NIST+1-25D3	0.404934	0.946451	-1.05658	NIST down vs NIST+1-25D3	0.25822	0.00860014	5.27289	0.261224	2.01684	0.0666109	0.148623	1
1154	ARRDC4	0.607522	0.146025	1.69E-06	0.187802	0.873889	-1.14431	Control down vs 1-25D3	0.122506	0.85113	-1.17491	Control down vs NIST	0.276887	0.896314	-1.11568	1-25D3 down vs NIST+1-25D3	0.402564	0.920282	-1.08662	NIST down vs NIST+1-25D3	0.364174	1.10926	2.2994	0.256841	81.8079	6.0919	0.335097	1
1155	ARRDC5	0.0150214	0.420971	0.989597	0.631069	1.02867	1.02867	Control up vs 1-25D3	0.507859	0.961548	-1.03999	Control down vs NIST	0.138629	0.911742	-1.0968	1-25D3 down vs NIST+1-25D3	0.671504	0.975385	-1.02524	NIST down vs NIST+1-25D3	65.0756	0.00917109	1.03918	0.0419626	0.0104701	0.00028186	0.121142	1
1156	ARS2	0.608717	0.0092396	2.64E-06	0.181609	1.07507	1.07507	Control up vs 1-25D3	0.00608788	1.19501	1.19501	Control up vs NIST	0.027432	1.14043	1.14043	1-25D3 up vs NIST+1-25D3	0.620421	1.02597	1.02597	NIST up vs NIST+1-25D3	0.36156	0.277024	7.17575	0.223997	73.6347	1.53238	0.0936475	1
1157	ARSA	0.173682	0.869313	0.169004	0.61447	0.962364	-1.03911	Control down vs 1-25D3	0.793975	1.01998	1.01998	Control up vs NIST	0.539222	1.04805	1.04805	1-25D3 up vs NIST+1-25D3	0.882155	0.988849	-1.01128	NIST down vs NIST+1-25D3	4.30519	0.211266	0.235664	0.015913	2.18023	0.098145	0.202572	1
1158	ARSB	0.233966	0.139477	0.000597355	0.267757	1.05526	1.05526	Control up vs 1-25D3	0.337615	1.0472	1.0472	Control up vs NIST	0.179524	1.06852	1.06852	1-25D3 up vs NIST+1-25D3	0.138832	1.07675	1.07675	NIST up vs NIST+1-25D3	2.84037	0.463848	2.35959	0.0610963	18.921	0.326611	0.0776782	1
1159	ARSD	0.922427	0.00781805	0.00144345	0.0421551	0.870842	-1.14831	Control down vs 1-25D3	0.169942	0.91651	-1.0911	Control down vs NIST	0.0480976	0.87495	-1.14292	1-25D3 down vs NIST+1-25D3	0.0115412	0.831353	-1.20286	NIST down vs NIST+1-25D3	0.012108	0.00253925	7.57472	0.323069	14.7511	0.419433	0.127953	1
1160	ARSE	0.0382741	0.58248	0.940736	0.359457	0.965625	-1.0356	Control down vs 1-25D3	0.674935	1.01582	1.01582	Control up vs NIST	0.493402	1.0262	1.0262	1-25D3 up vs NIST+1-25D3	0.51051	0.975486	-1.02513	NIST down vs NIST+1-25D3	24.6371	0.00827765	0.686659	0.0112523	0.0615089	0.000671968	0.0491612	1
1161	ARSF	0.394385	0.489223	0.583599	0.467862	1.02429	1.02429	Control up vs 1-25D3	0.46386	1.02451	1.02451	Control up vs NIST	0.411551	1.02764	1.02764	1-25D3 up vs NIST+1-25D3	0.415243	1.02741	1.02741	NIST up vs NIST+1-25D3	1.15841	0.00276506	0.875299	0.0109561	0.57209	0.00477389	0.0375509	1
1162	ARSG	0.662001	0.790179	0.212297	0.414139	0.955811	-1.04623	Control down vs 1-25D3	0.386399	0.953082	-1.04923	Control down vs NIST	0.743464	1.01798	1.01798	1-25D3 up vs NIST+1-25D3	0.704405	1.02089	1.02089	NIST up vs NIST+1-25D3	0.257957	0.00553624	0.350135	0.0121851	1.8501	0.0429238	0.104404	1
1163	ARSH	0.48046	0.330053	0.162869	0.782302	1.00481	1.00481	Control up vs 1-25D3	0.951765	0.998953	-1.00105	Control down vs NIST	0.10524	0.970121	-1.0308	1-25D3 down vs NIST+1-25D3	0.179915	0.975806	-1.02479	NIST down vs NIST+1-25D3	0.739434	0.00195216	1.31024	0.00464243	2.23534	0.00528014	0.0106296	1
1164	ARSI	0.0980511	0.00406717	0.32864	0.429457	1.02273	1.02273	Control up vs 1-25D3	0.125638	1.04693	1.04693	Control up vs NIST	0.00279388	0.895287	-1.11696	1-25D3 down vs NIST+1-25D3	0.000810773	0.87459	-1.14339	NIST down vs NIST+1-25D3	8.72454	0.0338416	9.2839	0.0855739	1.26246	0.00775779	0.0276524	1
1165	ARSJ	0.102348	0.00414099	0.274274	0.106133	1.16705	1.16705	Control up vs 1-25D3	0.0193269	1.27704	1.27704	Control up vs NIST	0.00852487	1.33403	1.33403	1-25D3 up vs NIST+1-25D3	0.046765	1.21913	1.21913	NIST up vs NIST+1-25D3	8.29754	0.383175	9.2335	0.853509	1.49874	0.0923586	0.277308	1
1166	ARSK	0.957263	0.180815	0.000974005	0.11029	0.893268	-1.11949	Control down vs 1-25D3	0.0817062	0.882614	-1.133	Control down vs NIST	0.670703	0.972386	-1.0284	1-25D3 down vs NIST+1-25D3	0.807335	0.984123	-1.01613	NIST down vs NIST+1-25D3	0.00365961	0.00102129	2.02597	0.102737	16.5098	0.558141	0.15213	1
1167	ART1	0.147033	0.646883	0.84151	0.323431	1.10822	1.10822	Control up vs 1-25D3	0.30123	1.11391	1.11391	Control up vs NIST	0.982183	1.00226	1.00226	1-25D3 up vs NIST+1-25D3	0.977394	0.997139	-1.00287	NIST down vs NIST+1-25D3	5.34085	0.0378367	0.573003	0.06923	0.175909	0.0141688	0.362459	1
1168	ART3	0.69231	0.474758	0.0156178	0.144932	1.08093	1.08093	Control up vs 1-25D3	0.606037	1.0264	1.0264	Control up vs NIST	0.531846	0.968797	-1.03221	1-25D3 down vs NIST+1-25D3	0.690264	1.02027	1.02027	NIST up vs NIST+1-25D3	0.209147	0.0141584	0.907879	0.0269543	6.84045	0.135392	0.089068	1
1169	ART4	0.649723	0.819784	0.945905	0.940502	0.996965	-1.00304	Control down vs 1-25D3	0.467696	1.03049	1.03049	Control up vs NIST	0.931073	1.00353	1.00353	1-25D3 up vs NIST+1-25D3	0.474674	0.970883	-1.02999	NIST down vs NIST+1-25D3	0.279707	0.000102213	0.307112	0.00601669	0.055958	0.000730854	0.0587734	1
1170	ART5	0.436194	0.706767	0.540594	0.439195	1.02375	1.02375	Control up vs 1-25D3	0.602405	1.01578	1.01578	Control up vs NIST	0.736754	1.01011	1.01011	1-25D3 up vs NIST+1-25D3	0.553005	1.01803	1.01803	NIST up vs NIST+1-25D3	0.932023	0.00215027	0.475928	0.00499773	0.659106	0.00461419	0.0315031	1
1171	ARTN	0.941612	0.0226577	7.72E-06	0.717014	0.969693	-1.03125	Control down vs 1-25D3	0.0262182	0.803713	-1.24423	Control down vs NIST	0.0182829	0.789264	-1.267	1-25D3 down vs NIST+1-25D3	0.566781	0.952261	-1.05013	NIST down vs NIST+1-25D3	0.00684154	0.0110001	5.2658	0.445115	57.0633	3.21569	0.253588	1
1172	ARV1	0.302981	0.398357	0.000126969	0.864	1.00993	1.00993	Control up vs 1-25D3	0.590649	1.03176	1.03176	Control up vs NIST	0.173872	1.0863	1.0863	1-25D3 up vs NIST+1-25D3	0.301856	1.06332	1.06332	NIST up vs NIST+1-25D3	1.88981	0.705505	1.09999	0.0431636	28.5413	0.746642	0.11772	1
1173	ARVCF	0.981756	0.483976	0.00769877	0.732482	0.992727	-1.00733	Control down vs 1-25D3	0.582508	1.01187	1.01187	Control up vs NIST	0.163165	1.03194	1.03194	1-25D3 up vs NIST+1-25D3	0.56596	1.01241	1.01241	NIST up vs NIST+1-25D3	0.000665913	1.04E-05	0.886999	0.00474655	8.77079	0.0312897	0.0160537	1
1174	ARVP6125	0.284313	0.924663	0.0686118	0.558666	1.02053	1.02053	Control up vs 1-25D3	0.620575	1.0173	1.0173	Control up vs NIST	0.935622	0.997224	-1.00278	1-25D3 down vs NIST+1-25D3	0.990973	1.00039	1.00039	NIST up vs NIST+1-25D3	2.10011	0.0358509	0.15373	0.00214997	3.66189	0.034142	0.0419562	1
1175	ARX	0.819332	0.936474	0.400864	0.721804	0.985929	-1.01427	Control down vs 1-25D3	0.774364	0.98867	-1.01146	Control down vs NIST	0.796731	0.989819	-1.01029	1-25D3 down vs NIST+1-25D3	0.743618	0.987075	-1.01309	NIST down vs NIST+1-25D3	0.0674846	0.000423573	0.135332	0.00251407	1.0136	0.0125532	0.0557312	1
1176	AS3MT	0.925384	0.264126	1.76E-05	0.291432	1.06217	1.06217	Control up vs 1-25D3	0.0640677	1.12026	1.12026	Control up vs NIST	0.6662	0.976287	-1.02429	1-25D3 down vs NIST+1-25D3	0.185046	0.925663	-1.08031	NIST down vs NIST+1-25D3	0.0111973	0.00630992	1.56683	0.0566778	46.7346	1.12704	0.108521	1
1177	ASAH1	0.47283	0.492867	0.586967	0.99172	0.999669	-1.00033	Control down vs 1-25D3	0.84588	0.993803	-1.00624	Control down vs NIST	0.205796	0.958514	-1.04328	1-25D3 down vs NIST+1-25D3	0.27041	0.964171	-1.03716	NIST down vs NIST+1-25D3	0.76973	0.00174959	0.867254	0.0104556	0.565609	0.00454599	0.036168	1
1178	ASAH2	0.610911	0.582756	0.099962	0.721774	0.992099	-1.00796	Control down vs 1-25D3	0.815327	0.994822	-1.00521	Control down vs NIST	0.227252	1.02837	1.02837	1-25D3 up vs NIST+1-25D3	0.272446	1.02555	1.02555	NIST up vs NIST+1-25D3	0.356797	0.00208119	0.686147	0.00399286	3.00709	0.011666	0.0174577	1
1179	ASAH2B	0.750429	0.113947	0.0061517	0.293401	0.973268	-1.02747	Control down vs 1-25D3	0.049429	0.946387	-1.05665	Control down vs NIST	0.205351	0.967393	-1.03371	1-25D3 down vs NIST+1-25D3	0.836978	0.99487	-1.00516	NIST down vs NIST+1-25D3	0.132846	0.00308136	2.63139	0.019378	9.44912	0.04639	0.0220925	1
1180	ASAH2C	0.0124441	0.516812	0.958536	0.477914	1.06218	1.06218	Control up vs 1-25D3	0.386147	1.07702	1.07702	Control up vs NIST	0.437062	1.0685	1.0685	1-25D3 up vs NIST+1-25D3	0.536339	1.05377	1.05377	NIST up vs NIST+1-25D3	78.8628	0.0927078	0.81589	0.0676263	0.0425482	0.00235112	0.24866	1
1181	ASAM	0.975194	0.325175	5.82E-06	0.735322	0.977264	-1.02326	Control down vs 1-25D3	0.217379	0.91624	-1.09142	Control down vs NIST	0.197917	0.912399	-1.09601	1-25D3 down vs NIST+1-25D3	0.689688	0.973168	-1.02757	NIST down vs NIST+1-25D3	0.00123146	0.00136117	1.32712	0.0720866	61.0475	2.21066	0.162954	1
1182	ASAP1	0.654044	0.754684	0.00263106	0.829136	1.00991	1.00991	Control up vs 1-25D3	0.661706	0.980131	-1.02027	Control down vs NIST	0.697633	1.01796	1.01796	1-25D3 up vs NIST+1-25D3	0.31003	1.04888	1.04888	NIST up vs NIST+1-25D3	0.271916	0.0275045	0.402636	0.00989579	12.3468	0.202302	0.0737325	1
1183	ASAP1IT1	0.855825	0.0147745	0.002142	0.150583	0.961486	-1.04006	Control down vs 1-25D3	0.0138593	0.926662	-1.07914	Control down vs NIST	0.0378876	0.94103	-1.06267	1-25D3 down vs NIST+1-25D3	0.364189	0.976394	-1.02418	NIST down vs NIST+1-25D3	0.0424554	0.00145042	6.12979	0.0478314	13.1345	0.0683268	0.0234093	1
1184	ASAP2	0.0880761	0.0041441	0.295893	0.182382	0.93424	-1.07039	Control down vs 1-25D3	0.00706957	0.849363	-1.17735	Control down vs NIST	0.00771298	0.85157	-1.1743	1-25D3 down vs NIST+1-25D3	0.19801	0.936668	-1.06761	NIST down vs NIST+1-25D3	9.87685	0.127427	9.2314	0.255496	1.39846	0.0258032	0.0830305	1
1185	ASAP3	0.692955	0.237736	0.0137597	0.336471	1.08859	1.08859	Control up vs 1-25D3	0.163715	1.13517	1.13517	Control up vs NIST	0.273273	1.10247	1.10247	1-25D3 up vs NIST+1-25D3	0.522306	1.05723	1.05723	NIST up vs NIST+1-25D3	0.20818	0.0433961	1.6913	0.147634	7.16421	0.416909	0.26187	1
1186	ASB1	0.505627	0.0679001	4.32E-05	0.382015	0.924931	-1.08116	Control down vs 1-25D3	0.162585	0.878851	-1.13785	Control down vs NIST	0.0577586	0.831468	-1.20269	1-25D3 down vs NIST+1-25D3	0.150431	0.875063	-1.14277	NIST down vs NIST+1-25D3	0.646918	0.727716	3.38038	0.30432	37.486	2.24979	0.270076	1
1187	ASB10	0.52158	0.766247	0.714707	0.503011	0.966606	-1.03455	Control down vs 1-25D3	0.32473	0.950552	-1.05202	Control down vs NIST	0.982854	0.998925	-1.00108	1-25D3 down vs NIST+1-25D3	0.754859	1.0158	1.0158	NIST up vs NIST+1-25D3	0.593649	0.00204248	0.385396	0.0114067	0.348735	0.0068811	0.0887922	1
1188	ASB11	0.451679	0.319934	0.59954	0.431719	1.0166	1.0166	Control up vs 1-25D3	0.168068	1.03045	1.03045	Control up vs NIST	0.284113	0.977469	-1.02305	1-25D3 down vs NIST+1-25D3	0.102909	0.964337	-1.03698	NIST down vs NIST+1-25D3	0.859821	0.000776268	1.34557	0.00672649	0.541807	0.00180565	0.0149969	1
1189	ASB12	0.0907665	0.643176	0.864397	0.860975	1.0065	1.0065	Control up vs 1-25D3	0.546628	0.977742	-1.02277	Control down vs NIST	0.631765	1.01799	1.01799	1-25D3 up vs NIST+1-25D3	0.22505	1.04792	1.04792	NIST up vs NIST+1-25D3	9.54106	0.00759684	0.579258	0.00934224	0.148108	0.00159245	0.0483838	1
1190	ASB13	0.207228	0.032996	0.00625229	0.23672	1.08918	1.08918	Control up vs 1-25D3	0.0294725	1.19026	1.19026	Control up vs NIST	0.0570853	1.15832	1.15832	1-25D3 up vs NIST+1-25D3	0.410004	1.05996	1.05996	NIST up vs NIST+1-25D3	3.38339	0.601164	4.56966	0.25916	9.39894	0.355362	0.170139	1
1191	ASB14	0.280487	0.756534	0.28717	0.312677	0.95865	-1.04313	Control down vs 1-25D3	0.748419	0.987026	-1.01314	Control down vs NIST	0.569196	1.0236	1.0236	1-25D3 up vs NIST+1-25D3	0.885603	0.994173	-1.00586	NIST down vs NIST+1-25D3	2.14679	0.0200317	0.399869	0.0077851	1.43781	0.0186619	0.0584074	1
1192	ASB15	0.00813484	0.145255	0.944286	0.0292158	0.912418	-1.09599	Control down vs 1-25D3	0.247458	0.957174	-1.04474	Control down vs NIST	0.126182	1.06146	1.06146	1-25D3 up vs NIST+1-25D3	0.747263	1.01183	1.01183	NIST up vs NIST+1-25D3	121.43	0.0365239	2.30631	0.0360716	0.0576932	0.000601563	0.0469212	1
1193	ASB16	0.427231	0.242037	0.375514	0.0880211	1.0815	1.0815	Control up vs 1-25D3	0.110395	1.07521	1.07521	Control up vs NIST	0.245388	0.950382	-1.05221	1-25D3 down vs NIST+1-25D3	0.299801	0.955943	-1.04609	NIST down vs NIST+1-25D3	0.976474	0.00745969	1.66994	0.0349765	1.09423	0.0152788	0.062834	1
1194	ASB17	0.292783	0.356034	0.667321	0.15861	1.05444	1.05444	Control up vs 1-25D3	0.831474	0.992473	-1.00758	Control down vs NIST	0.337609	0.965676	-1.03554	1-25D3 down vs NIST+1-25D3	0.476119	1.02597	1.02597	NIST up vs NIST+1-25D3	2.00125	0.00419307	1.22492	0.0181925	0.423219	0.00419044	0.0445561	1
1195	ASB18	0.800674	0.900661	0.568034	0.594332	0.979316	-1.02112	Control down vs 1-25D3	0.941206	1.00288	1.00288	Control up vs NIST	0.895169	1.00514	1.00514	1-25D3 up vs NIST+1-25D3	0.634234	0.981532	-1.01882	NIST down vs NIST+1-25D3	0.0827493	0.000297523	0.189861	0.00339818	0.602653	0.00719096	0.0536948	1
1196	ASB2	0.67195	0.969865	0.704595	0.975511	1.00132	1.00132	Control up vs 1-25D3	0.691713	1.01728	1.01728	Control up vs NIST	0.805141	1.01069	1.01069	1-25D3 up vs NIST+1-25D3	0.904113	0.99483	-1.0052	NIST down vs NIST+1-25D3	0.241189	0.000639735	0.0788506	0.00172318	0.364114	0.00530484	0.0655613	1
1197	ASB3	0.0877448	0.43663	0.539325	0.856526	1.01155	1.01155	Control up vs 1-25D3	0.281561	1.07324	1.07324	Control up vs NIST	0.241744	1.0804	1.0804	1-25D3 up vs NIST+1-25D3	0.77565	1.01829	1.01829	NIST up vs NIST+1-25D3	9.91962	0.104067	0.999149	0.0475161	0.6618	0.020982	0.14267	1
1198	ASB4	0.568204	0.335851	0.700033	0.491012	1.01644	1.01644	Control up vs 1-25D3	0.327572	0.976757	-1.0238	Control down vs NIST	0.158525	0.965674	-1.03555	1-25D3 down vs NIST+1-25D3	0.83413	1.00491	1.00491	NIST up vs NIST+1-25D3	0.458356	0.000365428	1.29055	0.00831683	0.37114	0.00159451	0.0193332	1
1199	ASB5	0.484804	0.758315	0.479273	0.954937	0.997787	-1.00222	Control down vs 1-25D3	0.42177	0.96842	-1.03261	Control down vs NIST	0.837483	1.00808	1.00808	1-25D3 up vs NIST+1-25D3	0.345866	1.03865	1.03865	NIST up vs NIST+1-25D3	0.72267	0.00349374	0.397206	0.00721007	0.799003	0.00966899	0.0544559	1
1200	ASB6	0.0981322	0.27525	0.711972	0.362763	0.932642	-1.07222	Control down vs 1-25D3	0.170064	0.897198	-1.11458	Control down vs NIST	0.304652	0.923875	-1.0824	1-25D3 down vs NIST+1-25D3	0.591854	0.960374	-1.04126	NIST down vs NIST+1-25D3	8.71613	0.0677411	1.51864	0.100344	0.352868	0.0155438	0.198225	1
1201	ASB7	0.146095	0.647245	0.463341	0.990572	0.999134	-1.00087	Control down vs 1-25D3	0.488495	1.05283	1.05283	Control up vs NIST	0.312761	1.0792	1.0792	1-25D3 up vs NIST+1-25D3	0.745335	1.02416	1.02416	NIST up vs NIST+1-25D3	5.38426	0.0955419	0.572394	0.0363196	0.838962	0.0354893	0.190357	1
1202	ASB8	0.45081	0.00281157	0.0167902	0.157047	0.9117	-1.09685	Control down vs 1-25D3	0.00474718	1.24976	1.24976	Control up vs NIST	0.00844324	1.22258	1.22258	1-25D3 up vs NIST+1-25D3	0.088324	0.89187	-1.12124	NIST down vs NIST+1-25D3	0.86373	0.0858627	10.364	0.464125	6.65949	0.198818	0.134347	1
1203	ASB9	0.786524	0.00134079	5.55E-05	0.310808	1.05283	1.05283	Control up vs 1-25D3	0.00115646	1.25134	1.25134	Control up vs NIST	0.00337943	1.20818	1.20818	1-25D3 up vs NIST+1-25D3	0.740432	1.01651	1.01651	NIST up vs NIST+1-25D3	0.0954958	0.0321703	12.8147	0.367729	35.2187	0.673753	0.0860874	1
1204	ASCC1	0.943027	0.853157	1.31E-05	0.544158	1.01113	1.01113	Control up vs 1-25D3	0.943745	1.00127	1.00127	Control up vs NIST	0.420464	0.985291	-1.01493	1-25D3 down vs NIST+1-25D3	0.781072	0.994986	-1.00504	NIST down vs NIST+1-25D3	0.00651305	0.000419837	0.258993	0.00099662	50.2546	0.128922	0.0115442	1
1205	ASCC2	0.735344	0.0962309	0.0032041	0.119727	1.09448	1.09448	Control up vs 1-25D3	0.0256606	1.15047	1.15047	Control up vs NIST	0.521151	1.03568	1.03568	1-25D3 up vs NIST+1-25D3	0.783963	0.985274	-1.01495	NIST down vs NIST+1-25D3	0.150637	0.0201051	2.86719	0.0987551	11.625	0.266935	0.10333	1
1206	ASCC3	0.868942	0.444482	0.000734045	0.396496	1.07706	1.07706	Control up vs 1-25D3	0.607205	1.04541	1.04541	Control up vs NIST	0.456872	1.06697	1.06697	1-25D3 up vs NIST+1-25D3	0.285675	1.09927	1.09927	NIST up vs NIST+1-25D3	0.0349529	0.0180802	0.979662	0.0850603	17.8727	1.03455	0.260478	1
1207	ASCL1	0.0841793	0.242533	0.612953	0.852221	0.993828	-1.00621	Control down vs 1-25D3	0.172618	1.04901	1.04901	Control up vs NIST	0.129269	1.05541	1.05541	1-25D3 up vs NIST+1-25D3	0.997478	0.999895	-1.0001	NIST down vs NIST+1-25D3	10.4014	0.023351	1.66751	0.0217194	0.517078	0.00448999	0.0390753	1
1208	ASCL2	0.4172	0.00797777	2.40E-07	0.576458	1.04789	1.04789	Control up vs 1-25D3	0.00392444	1.36415	1.36415	Control up vs NIST	0.0211242	1.25238	1.25238	1-25D3 up vs NIST+1-25D3	0.643021	0.962034	-1.03946	NIST down vs NIST+1-25D3	1.02872	3.58756	7.52564	0.612374	128.573	6.9748	0.244115	1
1209	ASCL3	0.370495	0.414983	0.643191	0.450795	1.03047	1.03047	Control up vs 1-25D3	0.21571	1.05201	1.05201	Control up vs NIST	0.326432	0.961257	-1.0403	1-25D3 down vs NIST+1-25D3	0.14829	0.941574	-1.06205	NIST down vs NIST+1-25D3	1.31277	0.00367309	1.05492	0.0190971	0.463678	0.00559592	0.0543085	1
1210	ASCL4	0.119905	0.856811	0.960249	0.727299	0.986691	-1.01349	Control down vs 1-25D3	0.452289	0.971168	-1.02969	Control down vs NIST	0.748742	0.987775	-1.01238	1-25D3 down vs NIST+1-25D3	0.925998	1.00356	1.00356	NIST up vs NIST+1-25D3	6.87182	0.00161645	0.253724	0.00439426	0.0407464	0.000470458	0.0519571	1
1211	ASCL5	0.254124	0.0948113	0.525841	0.0223662	0.948913	-1.05384	Control down vs 1-25D3	0.0653691	0.960833	-1.04076	Control down vs NIST	0.133826	1.03188	1.03188	1-25D3 up vs NIST+1-25D3	0.346991	1.01908	1.01908	NIST up vs NIST+1-25D3	2.50786	0.00261698	2.88831	0.0130867	0.690927	0.00208702	0.0135927	1
1212	ASF1A	0.43972	0.137436	0.0122919	0.0924493	1.20126	1.20126	Control up vs 1-25D3	0.145184	1.16809	1.16809	Control up vs NIST	0.503698	1.07021	1.07021	1-25D3 up vs NIST+1-25D3	0.350846	1.1006	1.1006	NIST up vs NIST+1-25D3	0.915086	0.269675	2.37903	0.281933	7.46029	0.589399	0.355522	1
1213	ASF1B	0.503873	0.038283	1.79E-05	0.843099	0.974515	-1.02615	Control down vs 1-25D3	0.0735172	1.29254	1.29254	Control up vs NIST	0.0162563	1.45301	1.45301	1-25D3 up vs NIST+1-25D3	0.489881	1.09551	1.09551	NIST up vs NIST+1-25D3	0.653018	2.03376	4.30957	0.864155	46.5948	6.22879	0.601559	1
1214	ASFMR1	0.24635	0.974651	0.38993	0.845314	1.00738	1.00738	Control up vs 1-25D3	0.831101	1.00808	1.00808	Control up vs NIST	0.714931	0.986283	-1.01391	1-25D3 down vs NIST+1-25D3	0.701516	0.985605	-1.0146	NIST down vs NIST+1-25D3	2.62951	0.0153928	0.0697727	0.00116966	1.04759	0.0117077	0.0502914	1
1215	ASGR1	0.918773	0.580714	0.0108654	0.933533	0.994698	-1.00533	Control down vs 1-25D3	0.523326	0.959678	-1.04202	Control down vs NIST	0.268227	0.929467	-1.07589	1-25D3 down vs NIST+1-25D3	0.562156	0.963385	-1.03801	NIST down vs NIST+1-25D3	0.0132833	0.00165548	0.68994	0.0331027	7.79268	0.249257	0.143937	1
1216	ASGR2	0.988528	0.676623	0.191271	0.966786	1.00072	1.00072	Control up vs 1-25D3	0.434173	0.986424	-1.01376	Control down vs NIST	0.737109	1.0058	1.0058	1-25D3 up vs NIST+1-25D3	0.257967	1.02037	1.02037	NIST up vs NIST+1-25D3	0.000263232	6.11E-07	0.523913	0.00182443	1.99899	0.00464076	0.010447	1
1217	ASH1L	0.75203	0.793029	0.632172	0.468841	1.03833	1.03833	Control up vs 1-25D3	0.903299	0.993803	-1.00624	Control down vs NIST	0.80592	0.987492	-1.01267	1-25D3 down vs NIST+1-25D3	0.545511	1.03174	1.03174	NIST up vs NIST+1-25D3	0.131036	0.000651622	0.34597	0.010691	0.482775	0.0099457	0.092705	1
1218	ASH2L	0.521023	0.308282	0.0130807	0.780395	1.01408	1.01408	Control up vs 1-25D3	0.129581	1.0846	1.0846	Control up vs NIST	0.270744	1.05878	1.05878	1-25D3 up vs NIST+1-25D3	0.840096	0.989942	-1.01016	NIST down vs NIST+1-25D3	0.595445	0.0428487	1.38788	0.0410656	7.29611	0.143922	0.088766	1
1219	ASIP	0.359534	0.540928	0.24264	0.869862	1.00715	1.00715	Control up vs 1-25D3	0.58247	0.976172	-1.02441	Control down vs NIST	0.465459	1.03276	1.03276	1-25D3 up vs NIST+1-25D3	0.1676	1.06554	1.06554	NIST up vs NIST+1-25D3	1.39096	0.0172365	0.766598	0.017123	1.66435	0.0247836	0.0670089	1
1220	ASL	0.153334	0.529765	0.00655641	0.362163	0.962236	-1.03925	Control down vs 1-25D3	0.913626	1.00448	1.00448	Control up vs NIST	0.898745	0.994765	-1.00526	1-25D3 down vs NIST+1-25D3	0.259895	0.952926	-1.0494	NIST down vs NIST+1-25D3	5.06322	0.313639	0.789129	0.0158485	9.25301	0.123889	0.0602507	1
1221	ASMT	0.371267	0.0275069	0.05424	0.837818	0.995403	-1.00462	Control down vs 1-25D3	0.0111303	0.93276	-1.07209	Control down vs NIST	0.0670055	0.955484	-1.04659	1-25D3 down vs NIST+1-25D3	0.396655	1.01965	1.01965	NIST up vs NIST+1-25D3	1.30745	0.0106699	4.89959	0.0292604	4.09953	0.0163216	0.017916	1
1222	ASMTL	0.967848	0.0954561	0.146076	0.964257	1.00375	1.00375	Control up vs 1-25D3	0.106309	0.864431	-1.15683	Control down vs NIST	0.0463866	0.829136	-1.20607	1-25D3 down vs NIST+1-25D3	0.651302	0.962764	-1.03868	NIST down vs NIST+1-25D3	0.00206966	0.000136286	2.87867	0.236929	2.4002	0.131699	0.246915	1
1223	ASNA1	0.568658	0.657607	0.704957	0.396357	0.909493	-1.09951	Control down vs 1-25D3	0.418988	0.913728	-1.09442	Control down vs NIST	0.35586	1.10924	1.10924	1-25D3 up vs NIST+1-25D3	0.376823	1.1041	1.1041	NIST up vs NIST+1-25D3	0.457171	0.00785176	0.555084	0.0786674	0.363558	0.0343493	0.425165	1
1224	ASNS	0.508519	0.00189442	4.63E-09	0.750697	1.02353	1.02353	Control up vs 1-25D3	0.000898305	0.708298	-1.41184	Control down vs NIST	0.0241647	0.82523	-1.21178	1-25D3 down vs NIST+1-25D3	0.0349993	1.1925	1.1925	NIST up vs NIST+1-25D3	0.636971	4.21701	11.6208	0.731446	315.543	13.2408	0.188829	1
1225	ASNSD1	0.138597	0.00614192	0.419477	0.570659	1.02525	1.02525	Control up vs 1-25D3	0.0576633	1.09652	1.09652	Control up vs NIST	0.00342966	1.18144	1.18144	1-25D3 up vs NIST+1-25D3	0.043364	1.10465	1.10465	NIST up vs NIST+1-25D3	5.75238	0.0411908	8.17742	0.183317	0.95827	0.0143213	0.0672524	1
1226	ASPA	0.899061	0.461384	0.619892	0.475728	0.966823	-1.03432	Control down vs 1-25D3	0.553987	1.02826	1.02826	Control up vs NIST	0.167092	1.07052	1.07052	1-25D3 up vs NIST+1-25D3	0.888599	1.00655	1.00655	NIST up vs NIST+1-25D3	0.0205871	8.89E-05	0.93896	0.0241018	0.504544	0.00863395	0.0770057	1
1227	ASPG	0.806903	0.591922	0.313878	0.634444	1.01715	1.01715	Control up vs 1-25D3	0.961602	0.998291	-1.00171	Control down vs NIST	0.499232	1.02463	1.02463	1-25D3 up vs NIST+1-25D3	0.244365	1.04398	1.04398	NIST up vs NIST+1-25D3	0.0774611	0.000508835	0.669279	0.00997969	1.32161	0.0131378	0.0447333	1
1228	ASPH	0.424773	0.0265151	0.0036199	0.0913409	0.828211	-1.20742	Control down vs 1-25D3	0.0430192	0.790753	-1.26462	Control down vs NIST	0.0855614	0.824845	-1.21235	1-25D3 down vs NIST+1-25D3	0.1765	0.863918	-1.15752	NIST down vs NIST+1-25D3	0.989027	0.458367	4.96776	0.617042	11.1937	0.926905	0.372628	1
1229	ASPHD1	0.38561	0.0456672	0.00656134	0.92033	0.997761	-1.00224	Control down vs 1-25D3	0.0171364	0.938429	-1.06561	Control down vs NIST	0.957645	0.998811	-1.00119	1-25D3 down vs NIST+1-25D3	0.0221566	1.06196	1.06196	NIST up vs NIST+1-25D3	1.21272	0.0221756	4.01146	0.0237883	9.25072	0.0365716	0.0177902	1
1230	ASPHD2	0.300404	0.310493	2.33E-05	0.878534	1.00585	1.00585	Control up vs 1-25D3	0.198601	0.94982	-1.05283	Control down vs NIST	0.173181	0.9466	-1.05641	1-25D3 down vs NIST+1-25D3	0.949075	1.00244	1.00244	NIST up vs NIST+1-25D3	1.91722	0.479339	1.37971	0.0237123	43.6424	0.500036	0.0515591	1
1231	ASPM	0.858005	0.00161174	3.42E-05	0.932328	1.00995	1.00995	Control up vs 1-25D3	0.0546552	1.28437	1.28437	Control up vs NIST	0.00058834	1.79666	1.79666	1-25D3 up vs NIST+1-25D3	0.0138334	1.41278	1.41278	NIST up vs NIST+1-25D3	0.041155	0.0874892	12.1676	1.95283	39.7369	4.25169	0.481483	1
1232	ASPN	0.14315	0.956544	0.875829	0.770067	1.01132	1.01132	Control up vs 1-25D3	0.806465	0.990618	-1.00947	Control down vs NIST	0.791229	0.989864	-1.01024	1-25D3 down vs NIST+1-25D3	0.785171	1.01055	1.01055	NIST up vs NIST+1-25D3	5.52424	0.00431836	0.102486	0.00178619	0.134556	0.00156342	0.0522859	1
1233	ASPRV1	0.614346	0.167958	0.597773	0.401144	1.03049	1.03049	Control up vs 1-25D3	0.364661	1.03307	1.03307	Control up vs NIST	0.0614014	0.929781	-1.07552	1-25D3 down vs NIST+1-25D3	0.0544698	0.927454	-1.07822	NIST down vs NIST+1-25D3	0.349429	0.000921048	2.11909	0.0307402	0.545116	0.00527174	0.0435189	1
1234	ASPSCR1	0.273495	0.229562	9.18E-06	0.378962	1.04381	1.04381	Control up vs 1-25D3	0.275306	1.0553	1.0553	Control up vs NIST	0.213338	1.06403	1.06403	1-25D3 up vs NIST+1-25D3	0.298658	1.05244	1.05244	NIST up vs NIST+1-25D3	2.23558	1.0938	1.73318	0.046482	54.7299	0.978533	0.0804569	1
1235	ASRGL1	0.52006	0.525525	0.560629	0.453755	1.03274	1.03274	Control up vs 1-25D3	0.244479	1.05258	1.05258	Control up vs NIST	0.422105	0.965984	-1.03521	1-25D3 down vs NIST+1-25D3	0.224811	0.947781	-1.0551	NIST down vs NIST+1-25D3	0.598557	0.00260546	0.797813	0.0168705	0.617554	0.00870581	0.0634377	1
1236	ASS1	0.570879	0.112078	4.26E-05	0.68132	0.914419	-1.09359	Control down vs 1-25D3	0.153129	0.719639	-1.38959	Control down vs NIST	0.062285	0.638526	-1.56611	1-25D3 down vs NIST+1-25D3	0.347391	0.811352	-1.23251	NIST down vs NIST+1-25D3	0.451416	3.14242	2.65411	1.47377	37.6096	13.9225	1.66583	1
1237	ASTE1	0.581154	0.473936	0.00378212	0.511776	1.0552	1.0552	Control up vs 1-25D3	0.407773	1.0707	1.0707	Control up vs NIST	0.363385	1.07822	1.07822	1-25D3 up vs NIST+1-25D3	0.459849	1.06262	1.06262	NIST up vs NIST+1-25D3	0.425511	0.121037	0.909763	0.0703117	11.0415	0.568901	0.231857	1
1238	ASTL	0.600411	0.582318	0.501552	0.53837	1.03926	1.03926	Control up vs 1-25D3	0.696808	1.02452	1.02452	Control up vs NIST	0.469998	1.04646	1.04646	1-25D3 up vs NIST+1-25D3	0.347373	1.06151	1.06151	NIST up vs NIST+1-25D3	0.380021	0.00427671	0.686959	0.0310994	0.745767	0.0225078	0.135813	1
1239	ASTN1	0.723651	0.016073	0.412784	0.764749	1.00472	1.00472	Control up vs 1-25D3	0.0133525	1.04794	1.04794	Control up vs NIST	0.0179469	1.04503	1.04503	1-25D3 up vs NIST+1-25D3	0.902308	1.00193	1.00193	NIST up vs NIST+1-25D3	0.165366	0.000156567	5.95317	0.0172928	0.977817	0.00189358	0.00871443	1
1240	ASTN2	0.0060346	0.0912989	0.965717	0.0457314	1.02391	1.02391	Control up vs 1-25D3	0.0247799	1.02782	1.02782	Control up vs NIST	0.862228	0.99818	-1.00182	1-25D3 down vs NIST+1-25D3	0.594209	0.994383	-1.00565	NIST down vs NIST+1-25D3	164.213	0.00249027	2.94227	0.00382227	0.0350205	3.03E-05	0.00389726	1
1241	ASXL1	0.894407	0.023545	0.00475162	0.175379	1.08638	1.08638	Control up vs 1-25D3	0.0423834	1.14237	1.14237	Control up vs NIST	0.0416675	1.14304	1.14304	1-25D3 up vs NIST+1-25D3	0.17265	1.08702	1.08702	NIST up vs NIST+1-25D3	0.0225514	0.00305957	5.19204	0.205706	10.273	0.271342	0.118859	1
1242	ASXL2	0.0416836	0.777512	0.452635	0.444701	0.955685	-1.04637	Control down vs 1-25D3	0.352787	0.945953	-1.05714	Control down vs NIST	0.926369	1.0054	1.0054	1-25D3 up vs NIST+1-25D3	0.789125	1.01575	1.01575	NIST up vs NIST+1-25D3	22.5009	0.26108	0.368733	0.0148082	0.86677	0.0232062	0.120479	1
1243	ASXL3	0.789371	0.833003	0.520419	0.811963	0.988781	-1.01135	Control down vs 1-25D3	0.949691	1.00299	1.00299	Control up vs NIST	0.393852	1.0421	1.0421	1-25D3 up vs NIST+1-25D3	0.572523	1.02734	1.02734	NIST up vs NIST+1-25D3	0.092848	0.000576248	0.288033	0.00762974	0.702896	0.0124127	0.0794673	1
1244	ASZ1	0.912112	0.454633	0.975623	0.206705	0.960776	-1.04082	Control down vs 1-25D3	0.472217	0.978177	-1.02231	Control down vs NIST	0.874627	0.995238	-1.00479	1-25D3 down vs NIST+1-25D3	0.459505	0.977533	-1.02298	NIST down vs NIST+1-25D3	0.015569	1.39E-06	0.955021	0.0103135	0.0247466	0.000178162	0.0323975	1
1245	ATAD1	0.193047	0.0194896	0.0212554	0.560062	1.02567	1.02567	Control up vs 1-25D3	0.0123417	0.877537	-1.13955	Control down vs NIST	0.0619648	0.914625	-1.09334	1-25D3 down vs NIST+1-25D3	0.145541	1.06902	1.06902	NIST up vs NIST+1-25D3	3.73351	0.166049	5.56102	0.121841	6.08976	0.0889503	0.0657294	1
1246	ATAD2	0.886407	0.104171	0.000282868	0.451616	1.09953	1.09953	Control up vs 1-25D3	0.122138	1.22847	1.22847	Control up vs NIST	0.0853058	1.26246	1.26246	1-25D3 up vs NIST+1-25D3	0.337436	1.12996	1.12996	NIST up vs NIST+1-25D3	0.0261441	0.0366445	2.75555	0.500438	23.1535	2.80327	0.544832	1
1247	ATAD2B	0.766734	0.133482	0.224838	0.336741	1.09094	1.09094	Control up vs 1-25D3	0.493068	1.0632	1.0632	Control up vs NIST	0.146478	1.14604	1.14604	1-25D3 up vs NIST+1-25D3	0.091412	1.17594	1.17594	NIST up vs NIST+1-25D3	0.115088	0.00623731	2.41773	0.222133	1.76962	0.108392	0.275631	1
1248	ATAD3A	0.23767	0.479055	0.00673238	0.754855	0.972944	-1.02781	Control down vs 1-25D3	0.928488	0.992167	-1.00789	Control down vs NIST	0.168756	1.13598	1.13598	1-25D3 up vs NIST+1-25D3	0.237023	1.11397	1.11397	NIST up vs NIST+1-25D3	2.77494	0.769124	0.898092	0.0814154	9.1723	0.554336	0.271961	1
1249	ATAD3B	0.0143711	0.98733	0.922671	0.822699	0.989638	-1.01047	Control down vs 1-25D3	0.749463	0.985243	-1.01498	Control down vs NIST	0.956971	0.997498	-1.00251	1-25D3 down vs NIST+1-25D3	0.966552	1.00195	1.00195	NIST up vs NIST+1-25D3	68.0875	0.0469161	0.0430376	0.00109555	0.0812066	0.00137811	0.0763669	1
1250	ATAD3C	0.882744	0.62819	0.497107	0.336513	1.0426	1.0426	Control up vs 1-25D3	0.23445	1.05376	1.05376	Control up vs NIST	0.802563	0.989474	-1.01064	1-25D3 down vs NIST+1-25D3	0.617837	0.978994	-1.02146	NIST down vs NIST+1-25D3	0.0278815	0.000148166	0.604875	0.0127529	0.756155	0.0106283	0.0632505	1
1251	ATAD5	0.659624	0.0877036	0.118669	0.50789	0.971432	-1.02941	Control down vs 1-25D3	0.729006	1.01514	1.01514	Control up vs NIST	0.0185059	1.12818	1.12818	1-25D3 up vs NIST+1-25D3	0.101765	1.0796	1.0796	NIST up vs NIST+1-25D3	0.262075	0.00525551	3.00015	0.0662036	2.72629	0.0401069	0.0662002	1
1252	ATCAY	0.907718	0.48663	0.226198	0.64697	0.983476	-1.0168	Control down vs 1-25D3	0.296393	1.03976	1.03976	Control up vs NIST	0.547499	1.02223	1.02223	1-25D3 up vs NIST+1-25D3	0.363452	0.966892	-1.03424	NIST down vs NIST+1-25D3	0.0171783	0.000155801	0.881064	0.0136115	1.76122	0.0181393	0.0463467	1
1253	ATE1	0.418442	0.361184	0.00011207	0.387351	0.98231	-1.01801	Control down vs 1-25D3	0.242925	0.975744	-1.02486	Control down vs NIST	0.215791	1.02651	1.02651	1-25D3 up vs NIST+1-25D3	0.12871	1.03341	1.03341	NIST up vs NIST+1-25D3	1.0221	0.0484073	1.20885	0.00582799	29.4706	0.094721	0.0144634	1
1254	ATF1	0.431752	0.648975	1.00E-05	0.323877	1.04568	1.04568	Control up vs 1-25D3	0.293737	1.04888	1.04888	Control up vs NIST	0.994016	0.99967	-1.00033	1-25D3 down vs NIST+1-25D3	0.938698	0.996621	-1.00339	NIST down vs NIST+1-25D3	0.953799	0.389617	0.569488	0.0130302	53.5594	0.816979	0.0686416	1
1255	ATF2	0.244164	0.934038	0.000677384	0.55264	1.06586	1.06586	Control up vs 1-25D3	0.719104	1.03913	1.03913	Control up vs NIST	0.890308	0.985436	-1.01478	1-25D3 down vs NIST+1-25D3	0.919619	1.01079	1.01079	NIST up vs NIST+1-25D3	2.66514	2.16817	0.139172	0.0185854	18.2757	1.62706	0.400629	1
1256	ATF3	0.39323	0.00747907	5.74E-06	0.979485	1.00387	1.00387	Control up vs 1-25D3	0.00874939	0.614695	-1.62682	Control down vs NIST	0.00722214	0.603929	-1.65582	1-25D3 down vs NIST+1-25D3	0.926706	0.986286	-1.01391	NIST down vs NIST+1-25D3	1.16541	6.3323	7.68305	2.04463	61.2525	10.8671	0.798368	1
1257	ATF4	0.622405	0.651419	1.78E-05	0.643385	0.974408	-1.02626	Control down vs 1-25D3	0.534825	0.965673	-1.03555	Control down vs NIST	0.336144	1.05654	1.05654	1-25D3 up vs NIST+1-25D3	0.267345	1.06609	1.06609	NIST up vs NIST+1-25D3	0.332574	0.189081	0.565393	0.0206866	46.617	1.13708	0.109764	1
1258	ATF5	0.796842	0.448984	0.0125126	0.245593	0.848652	-1.17834	Control down vs 1-25D3	0.9838	0.997246	-1.00276	Control down vs NIST	0.146679	1.23349	1.23349	1-25D3 up vs NIST+1-25D3	0.722034	1.0497	1.0497	NIST up vs NIST+1-25D3	0.0861001	0.0463789	0.96866	0.211159	7.41308	1.07732	0.653974	1
1259	ATF6	0.267318	0.407511	8.14E-05	0.124772	1.11909	1.11909	Control up vs 1-25D3	0.208192	1.09431	1.09431	Control up vs NIST	0.460153	0.950007	-1.05262	1-25D3 down vs NIST+1-25D3	0.673989	0.971516	-1.02932	NIST down vs NIST+1-25D3	2.31801	1.3629	1.07492	0.0593111	31.9678	1.17593	0.165532	1
1260	ATF6B	0.125741	0.107888	0.245422	0.241093	0.913463	-1.09473	Control down vs 1-25D3	0.239341	0.913129	-1.09514	Control down vs NIST	0.147353	0.891957	-1.12113	1-25D3 down vs NIST+1-25D3	0.148507	0.892283	-1.12072	NIST down vs NIST+1-25D3	6.48642	0.231569	2.70676	0.175829	1.64876	0.0714013	0.194877	1
1261	ATF7	0.0139632	0.504024	0.978721	0.515613	1.02839	1.02839	Control up vs 1-25D3	0.275206	1.04923	1.04923	Control up vs NIST	0.434377	1.03442	1.03442	1-25D3 up vs NIST+1-25D3	0.746689	1.01387	1.01387	NIST up vs NIST+1-25D3	70.1202	0.0107669	0.843004	0.0180115	0.0215601	0.000307099	0.0640975	1
1262	ATF7IP	0.864565	0.767723	0.0946479	0.479437	1.0201	1.0201	Control up vs 1-25D3	0.433121	1.02238	1.02238	Control up vs NIST	0.805909	1.00685	1.00685	1-25D3 up vs NIST+1-25D3	0.868511	1.00461	1.00461	NIST up vs NIST+1-25D3	0.0373705	0.000350698	0.383205	0.00348151	3.09877	0.0187687	0.0272557	1
1263	ATF7IP2	0.914912	0.0886146	0.000210083	0.444218	0.969639	-1.03131	Control down vs 1-25D3	0.0176779	0.894375	-1.1181	Control down vs NIST	0.65189	0.982183	-1.01814	1-25D3 down vs NIST+1-25D3	0.13746	1.06484	1.06484	NIST up vs NIST+1-25D3	0.0145856	0.00225745	2.98522	0.055348	25.0433	0.309546	0.055622	1
1264	ATG10	0.0781185	0.703882	0.389608	0.437057	0.949195	-1.05352	Control down vs 1-25D3	0.668996	0.972066	-1.02874	Control down vs NIST	0.752272	0.97935	-1.02109	1-25D3 down vs NIST+1-25D3	0.503513	0.956307	-1.04569	NIST down vs NIST+1-25D3	11.3214	0.203144	0.480452	0.0246639	1.04861	0.0358867	0.154004	1
1265	ATG12	0.173903	0.113923	0.00546907	0.467596	1.04529	1.04529	Control up vs 1-25D3	0.0312591	1.16049	1.16049	Control up vs NIST	0.268919	1.07123	1.07123	1-25D3 up vs NIST+1-25D3	0.55562	0.964886	-1.03639	NIST down vs NIST+1-25D3	4.29795	0.599087	2.63167	0.112082	9.81853	0.278778	0.127769	1
1266	ATG16L1	0.973606	0.365591	5.85E-05	0.109946	1.03252	1.03252	Control up vs 1-25D3	0.359272	1.01759	1.01759	Control up vs NIST	0.195749	0.975093	-1.02554	1-25D3 down vs NIST+1-25D3	0.5695	0.989403	-1.01071	NIST down vs NIST+1-25D3	0.0013943	6.57E-05	1.1953	0.00486206	34.748	0.0942288	0.012203	1
1267	ATG16L2	0.758329	0.0422423	0.00587408	0.0409103	1.06788	1.06788	Control up vs 1-25D3	0.00797652	1.09792	1.09792	Control up vs NIST	0.39261	0.975573	-1.02504	1-25D3 down vs NIST+1-25D3	0.0891721	0.948886	-1.05387	NIST down vs NIST+1-25D3	0.124055	0.00375775	4.14185	0.0392351	9.59301	0.0605821	0.0284186	1
1268	ATG2A	0.923815	0.00148167	0.0655119	0.9866	1.00084	1.00084	Control up vs 1-25D3	0.0430951	0.891301	-1.12196	Control down vs NIST	0.000518113	0.773036	-1.2936	1-25D3 down vs NIST+1-25D3	0.0177806	0.868045	-1.15201	NIST down vs NIST+1-25D3	0.0116761	0.000435496	12.4602	0.372172	3.74617	0.074596	0.0896067	1
1269	ATG2B	0.619547	0.0923447	0.00486606	0.291902	1.0463	1.0463	Control up vs 1-25D3	0.0291465	1.11045	1.11045	Control up vs NIST	0.233149	1.05304	1.05304	1-25D3 up vs NIST+1-25D3	0.850752	0.992202	-1.00786	NIST down vs NIST+1-25D3	0.338483	0.0234799	2.92595	0.0597248	10.1951	0.138736	0.0612364	1
1270	ATG3	0.718854	0.118098	0.000164494	0.884889	1.00663	1.00663	Control up vs 1-25D3	0.0479611	0.903519	-1.10678	Control down vs NIST	0.680694	0.98132	-1.01904	1-25D3 down vs NIST+1-25D3	0.0751607	1.09331	1.09331	NIST up vs NIST+1-25D3	0.171654	0.0375186	2.58248	0.063437	26.6938	0.437143	0.073693	1
1271	ATG4A	0.443463	0.286239	1.73E-05	0.103853	1.07004	1.07004	Control up vs 1-25D3	0.996764	0.999844	-1.00016	Control down vs NIST	0.327861	0.962031	-1.03947	1-25D3 down vs NIST+1-25D3	0.456049	1.02957	1.02957	NIST up vs NIST+1-25D3	0.897431	0.245512	1.47321	0.0257543	46.9471	0.547145	0.0524452	1
1272	ATG4B	0.487631	0.338538	0.156899	0.309132	0.928805	-1.07665	Control down vs 1-25D3	0.210623	0.911775	-1.09676	Control down vs NIST	0.428388	0.944761	-1.05847	1-25D3 down vs NIST+1-25D3	0.589656	0.962407	-1.03906	NIST down vs NIST+1-25D3	0.711944	0.0318849	1.28156	0.0751423	2.29147	0.0895712	0.1759	1
1273	ATG4C	0.549935	0.0680984	0.00616087	0.555495	1.04678	1.04678	Control up vs 1-25D3	0.359821	1.07471	1.07471	Control up vs NIST	0.040789	1.19507	1.19507	1-25D3 up vs NIST+1-25D3	0.0724698	1.16402	1.16402	NIST up vs NIST+1-25D3	0.508022	0.111362	3.37593	0.235066	9.44451	0.438415	0.20889	1
1274	ATG4D	0.799433	0.2225	0.0439254	0.126946	0.941184	-1.06249	Control down vs 1-25D3	0.788118	0.990068	-1.01003	Control down vs NIST	0.889193	0.994847	-1.00518	1-25D3 down vs NIST+1-25D3	0.156024	0.945726	-1.05739	NIST down vs NIST+1-25D3	0.0838265	0.00204595	1.77079	0.0287352	4.51221	0.0488139	0.0486819	1
1275	ATG5	0.879797	0.594738	0.0305644	0.305959	1.12523	1.12523	Control up vs 1-25D3	0.297934	1.1276	1.1276	Control up vs NIST	0.879006	1.01717	1.01717	1-25D3 up vs NIST+1-25D3	0.893827	1.01504	1.01504	NIST up vs NIST+1-25D3	0.0293212	0.00759917	0.664147	0.0980116	5.26858	0.51834	0.442725	1
1276	ATG7	0.17193	0.296892	0.00617408	0.962119	1.00205	1.00205	Control up vs 1-25D3	0.171079	0.939572	-1.06431	Control down vs NIST	0.184067	0.941488	-1.06215	1-25D3 down vs NIST+1-25D3	0.924493	1.00409	1.00409	NIST up vs NIST+1-25D3	4.36334	0.301039	1.43106	0.031384	9.43787	0.137986	0.0657919	1
1277	ATG9A	0.776153	0.537664	0.505629	0.655414	0.956366	-1.04562	Control down vs 1-25D3	0.764146	1.03035	1.03035	Control up vs NIST	0.526181	0.938244	-1.06582	1-25D3 down vs NIST+1-25D3	0.186473	0.870871	-1.14828	NIST down vs NIST+1-25D3	0.105502	0.00302265	0.773135	0.090246	0.736338	0.0573005	0.350182	1
1278	ATG9B	0.00765211	0.576231	0.961409	0.93248	0.996965	-1.00304	Control down vs 1-25D3	0.889296	0.995016	-1.00501	Control down vs NIST	0.273757	0.960146	-1.04151	1-25D3 down vs NIST+1-25D3	0.295985	0.962026	-1.03947	NIST down vs NIST+1-25D3	129.185	0.0258814	0.698314	0.0106181	0.0395279	0.000400689	0.0456158	1
1279	ATHL1	0.332534	0.146169	0.025784	0.836742	1.01027	1.01027	Control up vs 1-25D3	0.087062	0.911704	-1.09685	Control down vs NIST	0.11598	0.919669	-1.08735	1-25D3 down vs NIST+1-25D3	0.703618	1.01909	1.01909	NIST up vs NIST+1-25D3	1.60693	0.0875307	2.29811	0.0665279	5.64486	0.108942	0.0868468	1
1280	ATIC	0.883515	0.388223	0.00012358	0.563293	1.03852	1.03852	Control up vs 1-25D3	0.399959	1.05722	1.05722	Control up vs NIST	0.259366	1.07877	1.07877	1-25D3 up vs NIST+1-25D3	0.381395	1.05968	1.05968	NIST up vs NIST+1-25D3	0.0275107	0.013057	1.1285	0.0559071	28.7406	0.949228	0.148624	1
1281	ATL1	0.406936	0.113424	2.04E-05	0.736278	0.980204	-1.0202	Control down vs 1-25D3	0.822761	1.01336	1.01336	Control up vs NIST	0.0844907	0.894419	-1.11804	1-25D3 down vs NIST+1-25D3	0.0329472	0.865153	-1.15587	NIST down vs NIST+1-25D3	1.08511	0.67504	2.6377	0.109119	45.1131	1.24419	0.124107	1
1282	ATL2	0.294067	0.105162	1.12E-05	0.446092	1.03546	1.03546	Control up vs 1-25D3	0.127143	0.929147	-1.07626	Control down vs NIST	0.989952	1.00057	1.00057	1-25D3 up vs NIST+1-25D3	0.0344046	1.11505	1.11505	NIST up vs NIST+1-25D3	1.98677	0.824896	2.74233	0.0654847	52.1618	0.830388	0.0716376	1
1283	ATL3	0.649762	0.0236482	3.62E-06	0.133239	0.93176	-1.07324	Control down vs 1-25D3	0.0332413	0.898039	-1.11354	Control down vs NIST	0.0561368	0.910431	-1.09838	1-25D3 down vs NIST+1-25D3	0.216092	0.944618	-1.05863	NIST down vs NIST+1-25D3	0.279635	0.14591	5.18368	0.118715	68.3517	1.04358	0.068705	1
1284	ATM	0.883202	0.0917638	0.000813082	0.762658	1.01964	1.01964	Control up vs 1-25D3	0.209279	1.08817	1.08817	Control up vs NIST	0.0417582	1.15977	1.15977	1-25D3 up vs NIST+1-25D3	0.215855	1.08673	1.08673	NIST up vs NIST+1-25D3	0.0276607	0.00780834	2.93499	0.143095	17.37	0.564581	0.146264	1
1285	ATMIN	0.45967	0.843452	0.313287	0.585471	1.04459	1.04459	Control up vs 1-25D3	0.836049	0.983704	-1.01657	Control down vs NIST	0.914608	0.991531	-1.00854	1-25D3 down vs NIST+1-25D3	0.520663	1.0529	1.0529	NIST up vs NIST+1-25D3	0.824685	0.0270377	0.272976	0.0202779	1.32405	0.0655711	0.222853	1
1286	ATN1	0.704623	0.405282	0.159881	0.211345	0.896491	-1.11546	Control down vs 1-25D3	0.295386	0.913737	-1.09441	Control down vs NIST	0.728029	0.971286	-1.02956	1-25D3 down vs NIST+1-25D3	0.567498	0.952954	-1.04937	NIST down vs NIST+1-25D3	0.191174	0.0118755	1.08097	0.0890124	2.26312	0.124238	0.247036	1
1287	ATOH1	0.430491	0.973404	0.804153	0.966397	0.9985	-1.0015	Control down vs 1-25D3	0.736723	0.988051	-1.01209	Control down vs NIST	0.764805	0.989367	-1.01075	1-25D3 down vs NIST+1-25D3	0.996184	0.99983	-1.00017	NIST down vs NIST+1-25D3	0.960073	0.00107254	0.0721757	0.00108311	0.223331	0.00223429	0.0450196	1
1288	ATOH7	0.528263	0.243272	0.0193584	0.136199	0.959162	-1.04258	Control down vs 1-25D3	0.216673	0.966712	-1.03443	Control down vs NIST	0.631081	0.987415	-1.01275	1-25D3 down vs NIST+1-25D3	0.441712	0.979703	-1.02072	NIST down vs NIST+1-25D3	0.572465	0.00976656	1.66389	0.0134918	6.31205	0.0341211	0.0243257	1
1289	ATOH8	0.793878	0.907816	0.403675	0.560397	1.02542	1.02542	Control up vs 1-25D3	0.543846	1.02654	1.02654	Control up vs NIST	0.956946	0.997697	-1.00231	1-25D3 down vs NIST+1-25D3	0.93663	0.996611	-1.0034	NIST down vs NIST+1-25D3	0.0887425	0.000640321	0.179225	0.0038601	1.00505	0.014431	0.0646133	1
1290	ATOX1	0.399249	0.653481	7.56E-06	0.583383	1.02315	1.02315	Control up vs 1-25D3	0.709643	0.984656	-1.01558	Control down vs NIST	0.252775	0.952031	-1.05039	1-25D3 down vs NIST+1-25D3	0.794189	0.989247	-1.01087	NIST down vs NIST+1-25D3	1.12941	0.436363	0.561948	0.011358	57.3472	0.772727	0.0606354	1
1291	ATP10A	0.649006	0.623769	0.209964	0.695975	1.01806	1.01806	Control up vs 1-25D3	0.526206	1.02968	1.02968	Control up vs NIST	0.383885	1.04144	1.04144	1-25D3 up vs NIST+1-25D3	0.526051	1.02969	1.02969	NIST up vs NIST+1-25D3	0.281014	0.00429458	0.612537	0.0150522	1.86571	0.0305648	0.0737208	1
1292	ATP10B	0.0588909	0.0627543	0.0169354	0.0764462	1.15461	1.15461	Control up vs 1-25D3	0.708989	1.02807	1.02807	Control up vs NIST	0.447638	1.05871	1.05871	1-25D3 up vs NIST+1-25D3	0.0392764	1.18902	1.18902	NIST up vs NIST+1-25D3	15.4957	2.21047	3.5016	0.225742	6.63816	0.285301	0.193405	1
1293	ATP10D	0.591337	0.00746574	0.00232329	0.00756937	1.25285	1.25285	Control up vs 1-25D3	0.0262155	1.19103	1.19103	Control up vs NIST	0.259745	1.08238	1.08238	1-25D3 up vs NIST+1-25D3	0.0801327	1.13857	1.13857	NIST up vs NIST+1-25D3	0.400976	0.0926943	7.68744	0.415895	12.819	0.462343	0.162302	1
1294	ATP11A	0.35438	0.74534	0.505203	0.783758	1.00779	1.00779	Control up vs 1-25D3	0.462897	0.979184	-1.02126	Control down vs NIST	0.525136	0.982026	-1.0183	1-25D3 down vs NIST+1-25D3	0.706747	1.01071	1.01071	NIST up vs NIST+1-25D3	1.4295	0.00330293	0.416683	0.0039173	0.737319	0.00462109	0.0282034	1
1295	ATP11B	0.891936	0.390603	0.0483243	0.380102	1.07909	1.07909	Control up vs 1-25D3	0.418238	0.932426	-1.07247	Control down vs NIST	0.230521	0.899366	-1.11189	1-25D3 down vs NIST+1-25D3	0.639093	1.04083	1.04083	NIST up vs NIST+1-25D3	0.0236314	0.00289258	1.12173	0.0952819	4.32308	0.244808	0.254827	1
1296	ATP11C	0.432757	0.277016	0.215583	0.438038	1.06858	1.06858	Control up vs 1-25D3	0.353894	1.08318	1.08318	Control up vs NIST	0.226211	1.11204	1.11204	1-25D3 up vs NIST+1-25D3	0.286458	1.09705	1.09705	NIST up vs NIST+1-25D3	0.948827	0.0482617	1.5112	0.126116	1.82847	0.101729	0.250364	1
1297	ATP12A	0.0295273	0.614556	0.36368	0.423636	0.937197	-1.06701	Control down vs 1-25D3	0.825741	0.982612	-1.0177	Control down vs NIST	0.20914	1.11036	1.11036	1-25D3 up vs NIST+1-25D3	0.477434	1.05904	1.05904	NIST up vs NIST+1-25D3	32.3744	0.915312	0.628668	0.0470143	1.13418	0.0565454	0.224352	1
1298	ATP13A1	0.00939073	0.0856941	0.772837	0.766547	1.02423	1.02423	Control up vs 1-25D3	0.0780979	1.16825	1.16825	Control up vs NIST	0.0558466	1.18731	1.18731	1-25D3 up vs NIST+1-25D3	0.620412	1.04094	1.04094	NIST up vs NIST+1-25D3	104.99	0.709528	3.03377	0.23192	0.265208	0.0135161	0.229338	1
1299	ATP13A2	0.229987	0.0521464	0.0020811	0.281114	0.909572	-1.09942	Control down vs 1-25D3	0.0944256	0.856836	-1.16708	Control down vs NIST	0.0606909	0.837635	-1.19384	1-25D3 down vs NIST+1-25D3	0.189085	0.889189	-1.12462	NIST down vs NIST+1-25D3	2.91305	1.09771	3.79446	0.323791	13.2479	0.753654	0.255998	1
1300	ATP13A3	0.900925	0.10303	0.677796	0.9579	1.00363	1.00363	Control up vs 1-25D3	0.266887	0.924078	-1.08216	Control down vs NIST	0.034473	0.847005	-1.18063	1-25D3 down vs NIST+1-25D3	0.242402	0.919919	-1.08705	NIST down vs NIST+1-25D3	0.0198264	0.000149198	2.77095	0.154	0.40621	0.0150504	0.166729	1
1301	ATP13A4	0.11196	0.21281	0.440548	0.0526935	1.11575	1.11575	Control up vs 1-25D3	0.614404	1.02596	1.02596	Control up vs NIST	0.273312	0.944309	-1.05898	1-25D3 down vs NIST+1-25D3	0.601289	1.02695	1.02695	NIST up vs NIST+1-25D3	7.46143	0.0673679	1.82476	0.05497	0.899147	0.0180576	0.0903737	1
1302	ATP13A5	0.79981	0.878916	0.106217	0.530659	0.977753	-1.02275	Control down vs 1-25D3	0.971647	0.99874	-1.00126	Control down vs NIST	0.899356	1.0045	1.0045	1-25D3 up vs NIST+1-25D3	0.63897	0.983391	-1.01689	NIST down vs NIST+1-25D3	0.083498	0.00120266	0.221734	0.00329646	2.90652	0.028807	0.0446002	1
1303	ATP1A1	0.178235	0.721564	0.397098	0.503047	0.859998	-1.16279	Control down vs 1-25D3	0.609666	0.891944	-1.12115	Control down vs NIST	0.660153	0.906386	-1.10328	1-25D3 down vs NIST+1-25D3	0.548547	0.873923	-1.14427	NIST down vs NIST+1-25D3	4.15947	0.829753	0.452942	0.264408	1.02518	0.39897	1.75127	1
1304	ATP1A2	0.950358	0.38304	0.33727	0.265265	1.04651	1.04651	Control up vs 1-25D3	0.826722	0.991413	-1.00866	Control down vs NIST	0.117188	0.935845	-1.06855	1-25D3 down vs NIST+1-25D3	0.756719	0.987852	-1.0123	NIST down vs NIST+1-25D3	0.00494083	3.70E-05	1.1434	0.0209098	1.22936	0.0149879	0.0548621	1
1305	ATP1A3	0.206542	0.501098	0.602028	0.328389	1.05629	1.05629	Control up vs 1-25D3	0.880808	1.00821	1.00821	Control up vs NIST	0.774549	1.01576	1.01576	1-25D3 up vs NIST+1-25D3	0.270404	1.0642	1.0642	NIST up vs NIST+1-25D3	3.39921	0.0213423	0.849308	0.0297809	0.53717	0.0125572	0.105195	1
1306	ATP1A4	0.866563	0.0175663	0.10198	0.00430463	1.07873	1.07873	Control up vs 1-25D3	0.116373	1.03538	1.03538	Control up vs NIST	0.598682	0.989142	-1.01098	1-25D3 down vs NIST+1-25D3	0.166822	1.03056	1.03056	NIST up vs NIST+1-25D3	0.0362564	0.000179779	5.77036	0.0288646	2.97382	0.00991711	0.0150066	1
1307	ATP1B1	0.392453	0.810548	0.333505	0.847637	1.01104	1.01104	Control up vs 1-25D3	0.700665	0.978199	-1.02229	Control down vs NIST	0.723219	1.0205	1.0205	1-25D3 up vs NIST+1-25D3	0.362074	1.05476	1.05476	NIST up vs NIST+1-25D3	1.17014	0.0186808	0.320482	0.0123417	1.24367	0.0319292	0.11553	1
1308	ATP1B2	0.799596	0.811668	0.372446	0.736099	0.982724	-1.01758	Control down vs 1-25D3	0.964981	0.99774	-1.00227	Control down vs NIST	0.36538	1.04894	1.04894	1-25D3 up vs NIST+1-25D3	0.531493	1.03316	1.03316	NIST up vs NIST+1-25D3	0.0836847	0.000966834	0.318859	0.0100066	1.10443	0.0231066	0.0941475	1
1309	ATP1B3	0.0234966	0.0526876	0.664814	0.838665	1.01216	1.01216	Control up vs 1-25D3	0.0415465	1.14679	1.14679	Control up vs NIST	0.0420572	1.1463	1.1463	1-25D3 up vs NIST+1-25D3	0.844315	1.01172	1.01172	NIST up vs NIST+1-25D3	41.0652	0.242912	3.77783	0.156879	0.42734	0.0118305	0.124578	1
1310	ATP1B4	0.338559	0.546018	0.883449	0.856727	1.00797	1.00797	Control up vs 1-25D3	0.221169	1.05781	1.05781	Control up vs NIST	0.930411	0.996168	-1.00385	1-25D3 down vs NIST+1-25D3	0.253985	0.949237	-1.05348	NIST down vs NIST+1-25D3	1.55558	0.0014871	0.756481	0.0172674	0.125643	0.00191195	0.0684779	1
1311	ATP2A1	0.13611	0.819323	0.616991	0.480391	0.984162	-1.01609	Control down vs 1-25D3	0.935732	0.998203	-1.0018	Control down vs NIST	0.396759	1.01948	1.01948	1-25D3 up vs NIST+1-25D3	0.818317	1.00514	1.00514	NIST up vs NIST+1-25D3	5.88353	0.00587223	0.30778	0.00180784	0.509763	0.00199616	0.0176214	1
1312	ATP2A2	0.185781	0.0450163	0.036581	0.470578	1.05007	1.05007	Control up vs 1-25D3	0.0683244	0.874319	-1.14375	Control down vs NIST	0.0231575	0.837598	-1.19389	1-25D3 down vs NIST+1-25D3	0.92888	1.00597	1.00597	NIST up vs NIST+1-25D3	3.93389	0.33674	4.03531	0.21208	4.88618	0.171199	0.157668	1
1313	ATP2A3	0.43991	0.535905	0.553507	0.869752	1.00518	1.00518	Control up vs 1-25D3	0.261385	1.03736	1.03736	Control up vs NIST	0.720115	0.988747	-1.01138	1-25D3 down vs NIST+1-25D3	0.195206	0.958073	-1.04376	NIST down vs NIST+1-25D3	0.914182	0.00225345	0.776677	0.0090862	0.632114	0.00492999	0.0350964	1
1314	ATP2B1	0.329796	0.605109	3.87E-05	0.761092	1.02314	1.02314	Control up vs 1-25D3	0.953627	0.995646	-1.00437	Control down vs NIST	0.220422	0.908363	-1.10088	1-25D3 down vs NIST+1-25D3	0.36999	0.933447	-1.0713	NIST down vs NIST+1-25D3	1.63091	1.39295	0.645443	0.0429355	38.5183	1.70819	0.199563	1
1315	ATP2B2	0.215059	0.189942	0.96763	0.909837	1.00193	1.00193	Control up vs 1-25D3	0.0830261	1.03277	1.03277	Control up vs NIST	0.779694	0.995244	-1.00478	1-25D3 down vs NIST+1-25D3	0.0629027	0.965522	-1.03571	NIST down vs NIST+1-25D3	3.21013	0.000120733	1.96452	0.00671154	0.0330263	7.52E-05	0.0102492	1
1316	ATP2B3	0.14383	0.921309	0.473987	0.992068	0.999731	-1.00027	Control down vs 1-25D3	0.698992	0.989535	-1.01058	Control down vs NIST	0.595692	0.985613	-1.0146	1-25D3 down vs NIST+1-25D3	0.875687	0.995768	-1.00425	NIST down vs NIST+1-25D3	5.49139	0.0128869	0.158866	0.00137727	0.812077	0.0046935	0.0260083	1
1317	ATP2B4	0.0530688	0.00465039	0.559443	0.125331	0.859124	-1.16398	Control down vs 1-25D3	0.559933	0.947061	-1.0559	Control down vs NIST	0.0135901	0.759654	-1.31639	1-25D3 down vs NIST+1-25D3	0.00250797	0.689118	-1.45113	NIST down vs NIST+1-25D3	17.3571	0.361694	8.91311	0.898774	0.619961	0.0416768	0.302512	1
1318	ATP2C1	0.0398452	0.183986	0.0655422	0.816223	0.986925	-1.01325	Control down vs 1-25D3	0.42106	0.954697	-1.04745	Control down vs NIST	0.0773388	0.896156	-1.11588	1-25D3 down vs NIST+1-25D3	0.197955	0.926408	-1.07944	NIST down vs NIST+1-25D3	23.6073	1.11315	2.00421	0.0756975	3.74533	0.0943053	0.113308	1
1319	ATP2C2	0.393455	0.0869067	9.40E-06	0.455824	0.947767	-1.05511	Control down vs 1-25D3	0.74273	1.02358	1.02358	Control up vs NIST	0.136027	0.893415	-1.1193	1-25D3 down vs NIST+1-25D3	0.0222961	0.827245	-1.20883	NIST down vs NIST+1-25D3	1.16404	1.24977	3.01337	0.178344	54.4223	2.14729	0.177552	1
1320	ATP4A	0.234138	0.762389	0.783898	0.892317	1.00613	1.00613	Control up vs 1-25D3	0.418924	0.963505	-1.03788	Control down vs NIST	0.826652	0.990153	-1.00995	1-25D3 down vs NIST+1-25D3	0.466224	1.03396	1.03396	NIST up vs NIST+1-25D3	2.83727	0.00569248	0.391131	0.0094099	0.250184	0.00401264	0.0721745	1
1321	ATP4B	0.284776	0.604794	0.167277	0.576538	1.00594	1.00594	Control up vs 1-25D3	0.23697	1.01304	1.01304	Control up vs NIST	0.675757	0.995589	-1.00443	1-25D3 down vs NIST+1-25D3	0.291797	0.988612	-1.01152	NIST down vs NIST+1-25D3	2.09455	0.00200255	0.646008	0.000843959	2.19549	0.00191216	0.00391927	1
1322	ATP5A1	0.630782	0.00919085	0.000807683	0.647626	0.98719	-1.01298	Control down vs 1-25D3	0.21104	1.0374	1.0374	Control up vs NIST	0.00221269	1.12221	1.12221	1-25D3 up vs NIST+1-25D3	0.0393284	1.06789	1.06789	NIST up vs NIST+1-25D3	0.315677	0.0170056	7.18816	0.066754	17.4024	0.10774	0.02786	1
1323	ATP5B	0.604014	0.205641	0.364024	0.0448659	1.07465	1.07465	Control up vs 1-25D3	0.413028	1.02689	1.02689	Control up vs NIST	0.179595	0.956	-1.04602	1-25D3 down vs NIST+1-25D3	0.988391	1.00046	1.00046	NIST up vs NIST+1-25D3	0.37193	0.0016773	1.86658	0.0222889	1.13299	0.00901942	0.0358231	1
1324	ATP5C1	0.0262467	0.813641	0.720456	0.409398	0.879181	-1.13742	Control down vs 1-25D3	0.481476	0.896481	-1.11547	Control down vs NIST	0.919547	1.01558	1.01558	1-25D3 up vs NIST+1-25D3	0.979004	0.995981	-1.00403	NIST down vs NIST+1-25D3	36.6066	1.14794	0.316	0.0874068	0.340111	0.0627173	0.82981	1
1325	ATP5D	0.0949883	0.738996	0.292714	0.621256	0.908341	-1.10091	Control down vs 1-25D3	0.567688	0.894526	-1.11791	Control down vs NIST	0.553019	0.890657	-1.12277	1-25D3 down vs NIST+1-25D3	0.605845	0.904413	-1.10569	NIST down vs NIST+1-25D3	9.05254	1.87976	0.426281	0.187984	1.41263	0.415301	1.32296	1
1326	ATP5E	0.365781	0.956018	0.0596708	0.959175	1.00479	1.00479	Control up vs 1-25D3	0.9608	1.0046	1.0046	Control up vs NIST	0.674607	1.04019	1.04019	1-25D3 up vs NIST+1-25D3	0.67314	1.04039	1.04039	NIST up vs NIST+1-25D3	1.34579	0.181111	0.103381	0.0106499	3.9191	0.269153	0.309048	1
1327	ATP5EP2	0.921226	0.484759	0.506436	0.211546	0.940546	-1.06321	Control down vs 1-25D3	0.176789	0.935387	-1.06908	Control down vs NIST	0.641943	1.02217	1.02217	1-25D3 up vs NIST+1-25D3	0.562185	1.0278	1.0278	NIST up vs NIST+1-25D3	0.012488	7.93E-05	0.885243	0.0229612	0.734481	0.0127005	0.077813	1
1328	ATP5F1	0.253591	0.499223	0.00144323	0.400546	1.03374	1.03374	Control up vs 1-25D3	0.481459	1.028	1.028	Control up vs NIST	0.495247	1.02709	1.02709	1-25D3 up vs NIST+1-25D3	0.412746	1.03283	1.03283	NIST up vs NIST+1-25D3	2.51597	0.21854	0.853369	0.0150744	14.7518	0.173723	0.0529936	1
1329	ATP5G1	0.907362	0.436844	5.76E-05	0.483225	1.06622	1.06622	Control up vs 1-25D3	0.958594	1.00469	1.00469	Control up vs NIST	0.457145	1.07049	1.07049	1-25D3 up vs NIST+1-25D3	0.1797	1.13605	1.13605	NIST up vs NIST+1-25D3	0.0173123	0.019328	0.998611	0.0958768	34.8848	2.23286	0.28803	1
1330	ATP5G2	0.43197	0.661772	0.0999387	0.336663	0.821262	-1.21764	Control down vs 1-25D3	0.47976	0.866719	-1.15378	Control down vs NIST	0.867653	0.967279	-1.03383	1-25D3 down vs NIST+1-25D3	0.663962	0.916548	-1.09105	NIST down vs NIST+1-25D3	0.952721	0.449011	0.548193	0.257718	3.00748	0.942587	1.41037	1
1331	ATP5G3	0.745204	0.0343609	8.78E-06	0.163731	1.11289	1.11289	Control up vs 1-25D3	0.541794	1.04574	1.04574	Control up vs NIST	0.0857044	1.14582	1.14582	1-25D3 up vs NIST+1-25D3	0.0203091	1.21939	1.21939	NIST up vs NIST+1-25D3	0.138857	0.159094	4.4979	0.279465	55.3211	2.29148	0.186397	1
1332	ATP5H	0.28638	0.737916	0.118246	0.33341	0.937704	-1.06643	Control down vs 1-25D3	0.655508	0.971387	-1.02946	Control down vs NIST	0.379562	1.05987	1.05987	1-25D3 up vs NIST+1-25D3	0.724789	1.02312	1.02312	NIST up vs NIST+1-25D3	2.07542	0.0934678	0.427921	0.021162	2.73203	0.0900713	0.148359	1
1333	ATP5I	0.552049	0.01024	0.0125132	0.74851	0.989261	-1.01086	Control down vs 1-25D3	0.185302	1.04796	1.04796	Control up vs NIST	0.00270194	1.14305	1.14305	1-25D3 up vs NIST+1-25D3	0.0448345	1.07903	1.07903	NIST up vs NIST+1-25D3	0.502064	0.0165259	6.93741	0.0924127	7.41296	0.0658316	0.0399628	1
1334	ATP5J	0.854412	0.783493	0.582206	0.353561	0.936269	-1.06807	Control down vs 1-25D3	0.45009	0.948232	-1.05459	Control down vs NIST	0.676621	1.02944	1.02944	1-25D3 up vs NIST+1-25D3	0.813914	1.01645	1.01645	NIST up vs NIST+1-25D3	0.0433097	0.000469686	0.359935	0.0203733	0.574786	0.0216897	0.169808	1
1335	ATP5J2	0.681958	0.804772	0.00167213	0.651169	1.02888	1.02888	Control up vs 1-25D3	0.758914	1.01945	1.01945	Control up vs NIST	0.625711	1.03122	1.03122	1-25D3 up vs NIST+1-25D3	0.528116	1.04076	1.04076	NIST up vs NIST+1-25D3	0.225067	0.0490746	0.328864	0.0152221	14.1322	0.436089	0.13886	1
1336	ATP5L	0.272332	0.848096	0.235999	0.711194	0.975308	-1.02532	Control down vs 1-25D3	0.467284	0.951562	-1.0509	Control down vs NIST	0.710168	0.975217	-1.02541	1-25D3 down vs NIST+1-25D3	0.994697	0.999553	-1.00045	NIST down vs NIST+1-25D3	2.2508	0.0682647	0.266285	0.0142313	1.70249	0.0606582	0.160331	1
1337	ATP5O	0.886977	0.52623	0.00745573	0.313084	0.853621	-1.17148	Control down vs 1-25D3	0.197352	0.813691	-1.22897	Control down vs NIST	0.866503	0.974707	-1.02595	1-25D3 down vs NIST+1-25D3	0.883703	1.02254	1.02254	NIST up vs NIST+1-25D3	0.025879	0.0209517	0.796364	0.218168	8.86572	1.6192	0.821864	1
1338	ATP5S	0.633178	0.424637	7.65E-05	0.348264	0.957391	-1.04451	Control down vs 1-25D3	0.116761	0.926492	-1.07934	Control down vs NIST	0.909659	0.994878	-1.00515	1-25D3 down vs NIST+1-25D3	0.545105	1.02806	1.02806	NIST up vs NIST+1-25D3	0.310958	0.0814154	1.02966	0.0248998	32.4807	0.523642	0.0725475	1
1339	ATP5SL	0.263017	0.492019	0.664297	0.504913	0.929207	-1.07619	Control down vs 1-25D3	0.300226	0.890289	-1.12323	Control down vs NIST	0.41237	0.913135	-1.09513	1-25D3 down vs NIST+1-25D3	0.660014	0.953052	-1.04926	NIST down vs NIST+1-25D3	2.37775	0.0473737	0.86912	0.121321	0.428191	0.0398476	0.418771	1
1340	ATP6AP1	0.776954	0.398985	0.112535	0.559456	0.961972	-1.03953	Control down vs 1-25D3	0.331362	1.06788	1.06788	Control up vs NIST	0.899512	1.00834	1.00834	1-25D3 up vs NIST+1-25D3	0.167124	0.908337	-1.10091	NIST down vs NIST+1-25D3	0.104709	0.00501589	1.09825	0.0561264	2.81203	0.0958066	0.153316	1
1341	ATP6AP1L	0.338221	0.468655	0.00316866	0.995623	0.999505	-1.0005	Control down vs 1-25D3	0.267652	1.10931	1.10931	Control up vs NIST	0.27196	1.1082	1.1082	1-25D3 up vs NIST+1-25D3	0.98682	0.99851	-1.00149	NIST down vs NIST+1-25D3	1.55841	0.583284	0.921945	0.0887448	11.6649	0.748563	0.288775	1
1342	ATP6AP2	0.013786	0.766412	0.92852	0.35121	1.05857	1.05857	Control up vs 1-25D3	0.686057	1.02447	1.02447	Control up vs NIST	0.869979	0.990297	-1.0098	1-25D3 down vs NIST+1-25D3	0.70047	1.02326	1.02326	NIST up vs NIST+1-25D3	71.0407	0.0741252	0.38515	0.0161227	0.0747776	0.00208684	0.125583	1
1343	ATP6V0A1	0.488723	0.10402	8.51E-06	0.211796	0.913296	-1.09493	Control down vs 1-25D3	0.538072	0.957731	-1.04413	Control down vs NIST	0.196996	0.910277	-1.09857	1-25D3 down vs NIST+1-25D3	0.0654022	0.868044	-1.15202	NIST down vs NIST+1-25D3	0.707841	0.747775	2.75757	0.15678	55.7432	2.11283	0.170563	1
1344	ATP6V0A2	0.119478	0.217082	0.183855	0.161924	1.11518	1.11518	Control up vs 1-25D3	0.676605	1.03132	1.03132	Control up vs NIST	0.611249	1.03839	1.03839	1-25D3 up vs NIST+1-25D3	0.139856	1.12282	1.12282	NIST up vs NIST+1-25D3	6.90153	0.302401	1.80062	0.115102	2.05635	0.0876331	0.191771	1
1345	ATP6V0A4	0.992197	0.149292	4.46E-05	0.0539988	1.06365	1.06365	Control up vs 1-25D3	0.449899	1.02225	1.02225	Control up vs NIST	0.901814	0.996471	-1.00354	1-25D3 down vs NIST+1-25D3	0.226479	1.03683	1.03683	NIST up vs NIST+1-25D3	0.000121787	1.46E-05	2.27056	0.022003	37.1874	0.240245	0.0290717	1
1346	ATP6V0B	0.47754	0.207941	0.0204212	0.830982	1.01731	1.01731	Control up vs 1-25D3	0.12904	0.877615	-1.13945	Control down vs NIST	0.137998	0.880584	-1.13561	1-25D3 down vs NIST+1-25D3	0.7985	1.02076	1.02076	NIST up vs NIST+1-25D3	0.750899	0.117977	1.85298	0.141224	6.1844	0.314228	0.228644	1
1347	ATP6V0C	0.696481	0.772446	0.00142656	0.511874	1.02729	1.02729	Control up vs 1-25D3	0.906764	0.995262	-1.00476	Control down vs NIST	0.344679	0.961441	-1.04011	1-25D3 down vs NIST+1-25D3	0.850524	0.992382	-1.00768	NIST down vs NIST+1-25D3	0.202944	0.0194401	0.37621	0.0073041	14.8016	0.191581	0.0582449	1
1348	ATP6V0D1	0.0757324	0.167992	0.330613	0.364373	0.762561	-1.31137	Control down vs 1-25D3	0.286484	0.725061	-1.37919	Control down vs NIST	0.157255	0.645458	-1.54929	1-25D3 down vs NIST+1-25D3	0.20535	0.678841	-1.4731	NIST down vs NIST+1-25D3	11.7241	4.93075	2.11884	2.13048	1.2548	0.841133	3.01649	1
1349	ATP6V0D2	0.54501	0.376187	0.00496622	0.908472	1.00619	1.00619	Control up vs 1-25D3	0.318264	0.946373	-1.05667	Control down vs NIST	0.159992	0.923207	-1.08318	1-25D3 down vs NIST+1-25D3	0.729465	0.981558	-1.01879	NIST down vs NIST+1-25D3	0.522119	0.0599169	1.16346	0.0395454	10.1287	0.229515	0.101969	1
1350	ATP6V0E1	0.615271	0.0619575	0.00152659	0.548367	0.973442	-1.02728	Control down vs 1-25D3	0.144785	0.9334	-1.07135	Control down vs NIST	0.0384739	0.900731	-1.11021	1-25D3 down vs NIST+1-25D3	0.181265	0.939371	-1.06454	NIST down vs NIST+1-25D3	0.347464	0.0391092	3.52145	0.0819321	14.513	0.225113	0.0697998	1
1351	ATP6V0E2	0.959802	0.00204345	0.00063493	0.52215	0.954209	-1.04799	Control down vs 1-25D3	0.00158261	1.36855	1.36855	Control up vs NIST	0.00838315	1.26684	1.26684	1-25D3 up vs NIST+1-25D3	0.111708	0.883293	-1.13213	NIST down vs NIST+1-25D3	0.00323703	0.00124202	11.3712	0.7035	18.6056	0.767383	0.185601	1
1352	ATP6V1A	0.948875	0.811788	0.00267569	0.575649	1.0719	1.0719	Control up vs 1-25D3	0.902272	1.01521	1.01521	Control up vs NIST	0.787084	1.03383	1.03383	1-25D3 up vs NIST+1-25D3	0.482358	1.09156	1.09156	NIST up vs NIST+1-25D3	0.00524116	0.00383098	0.318685	0.0568891	12.2839	1.46188	0.535536	1
1353	ATP6V1B1	0.272813	0.0799706	0.142015	0.952087	0.997254	-1.00275	Control down vs 1-25D3	0.0396599	1.11293	1.11293	Control up vs NIST	0.0986154	1.08545	1.08545	1-25D3 up vs NIST+1-25D3	0.548403	0.972624	-1.02815	NIST down vs NIST+1-25D3	2.24449	0.0452428	3.13497	0.0775821	2.44357	0.0403145	0.074242	1
1354	ATP6V1B2	0.816557	0.288465	0.00126763	0.798409	1.01365	1.01365	Control up vs 1-25D3	0.167243	0.925497	-1.0805	Control down vs NIST	0.198	0.930882	-1.07425	1-25D3 down vs NIST+1-25D3	0.715867	1.01955	1.01955	NIST up vs NIST+1-25D3	0.0696462	0.0117919	1.46425	0.0485632	15.3149	0.338622	0.0994977	1
1355	ATP6V1C1	0.745927	0.289757	0.000179691	0.563417	1.04724	1.04724	Control up vs 1-25D3	0.20751	0.90076	-1.11017	Control down vs NIST	0.721421	0.97208	-1.02872	1-25D3 down vs NIST+1-25D3	0.14631	1.13016	1.13016	NIST up vs NIST+1-25D3	0.138016	0.08877	1.45909	0.107923	26.0872	1.28637	0.221897	1
1356	ATP6V1C2	0.333597	0.292762	0.141813	0.618631	0.980211	-1.02019	Control down vs 1-25D3	0.077137	0.925551	-1.08044	Control down vs NIST	0.89325	0.994662	-1.00537	1-25D3 down vs NIST+1-25D3	0.212545	1.0534	1.0534	NIST up vs NIST+1-25D3	1.59772	0.024456	1.44719	0.0271717	2.44576	0.0306136	0.0563265	1
1357	ATP6V1D	0.716645	0.682176	0.00188498	0.340085	1.06577	1.06577	Control up vs 1-25D3	0.415313	1.05548	1.05548	Control up vs NIST	0.401091	0.9458	-1.05731	1-25D3 down vs NIST+1-25D3	0.485221	0.955022	-1.0471	NIST down vs NIST+1-25D3	0.174599	0.0396438	0.514948	0.0257111	13.6426	0.454113	0.149789	1
1358	ATP6V1E1	0.539155	0.311421	0.0519319	0.282286	1.03956	1.03956	Control up vs 1-25D3	0.595081	0.981485	-1.01886	Control down vs NIST	0.102437	0.940195	-1.06361	1-25D3 down vs NIST+1-25D3	0.904523	0.995824	-1.00419	NIST down vs NIST+1-25D3	0.539288	0.0108055	1.3763	0.0197774	4.18303	0.0400732	0.0431097	1
1359	ATP6V1E2	0.360248	0.279473	3.60E-06	0.485695	1.03781	1.03781	Control up vs 1-25D3	0.238673	0.937604	-1.06655	Control down vs NIST	0.179961	0.928466	-1.07704	1-25D3 down vs NIST+1-25D3	0.605485	1.0277	1.0277	NIST up vs NIST+1-25D3	1.38572	1.0289	1.50094	0.0488535	68.4365	1.48501	0.0976461	1
1360	ATP6V1F	0.952394	0.552132	0.000295715	0.671894	0.979986	-1.02042	Control down vs 1-25D3	0.588108	0.974396	-1.02628	Control down vs NIST	0.335971	0.95414	-1.04806	1-25D3 down vs NIST+1-25D3	0.395322	0.959613	-1.04209	NIST down vs NIST+1-25D3	0.00454297	0.000923075	0.744456	0.019832	22.8818	0.406376	0.0799188	1
1361	ATP6V1G1	0.0725112	0.562882	0.348834	0.291965	1.0978	1.0978	Control up vs 1-25D3	0.89905	1.01094	1.01094	Control up vs NIST	0.974177	0.99723	-1.00278	1-25D3 down vs NIST+1-25D3	0.364235	1.08292	1.08292	NIST up vs NIST+1-25D3	12.3098	0.4225	0.72363	0.0627925	1.1866	0.0686445	0.260323	1
1362	ATP6V1G2	0.0173861	0.0885688	0.909804	0.338722	1.04332	1.04332	Control up vs 1-25D3	0.0482712	1.10061	1.10061	Control up vs NIST	0.130797	1.07227	1.07227	1-25D3 up vs NIST+1-25D3	0.70628	1.01647	1.01647	NIST up vs NIST+1-25D3	56.0217	0.039253	2.98597	0.0657053	0.0955264	0.00140135	0.0660141	1
1363	ATP6V1G3	0.196655	0.882195	0.394185	0.503316	1.02152	1.02152	Control up vs 1-25D3	0.55694	1.01881	1.01881	Control up vs NIST	0.640533	0.985351	-1.01487	1-25D3 down vs NIST+1-25D3	0.701331	0.987977	-1.01217	NIST down vs NIST+1-25D3	3.63956	0.0146196	0.216962	0.00252798	1.03423	0.00803371	0.0349553	1
1364	ATP6V1H	0.0413045	0.111533	0.744387	0.655578	0.944233	-1.05906	Control down vs 1-25D3	0.133297	0.814397	-1.2279	Control down vs NIST	0.066899	0.771671	-1.29589	1-25D3 down vs NIST+1-25D3	0.394406	0.894695	-1.1177	NIST down vs NIST+1-25D3	22.721	0.44665	2.66082	0.514335	0.305092	0.039316	0.579897	1
1365	ATP7A	0.814619	0.252664	0.00109749	0.310374	1.11537	1.11537	Control up vs 1-25D3	0.127338	1.18603	1.18603	Control up vs NIST	0.349435	1.10545	1.10545	1-25D3 up vs NIST+1-25D3	0.711092	1.0396	1.0396	NIST up vs NIST+1-25D3	0.0711782	0.048791	1.61902	0.208612	15.9598	1.37095	0.386552	1
1366	ATP7B	0.694255	0.504938	0.100896	0.393232	1.0919	1.0919	Control up vs 1-25D3	0.229201	1.13483	1.13483	Control up vs NIST	0.595194	1.05548	1.05548	1-25D3 up vs NIST+1-25D3	0.878367	1.01556	1.01556	NIST up vs NIST+1-25D3	0.206239	0.0246886	0.841043	0.100963	2.99158	0.239418	0.360137	1
1367	ATP8A1	0.356444	0.370034	0.313997	0.635057	1.02484	1.02484	Control up vs 1-25D3	0.302631	1.05614	1.05614	Control up vs NIST	0.255799	0.941173	-1.0625	1-25D3 down vs NIST+1-25D3	0.102792	0.91328	-1.09495	NIST down vs NIST+1-25D3	1.41393	0.0194077	1.18182	0.0368363	1.32112	0.0274522	0.0935074	1
1368	ATP8A2	0.666134	0.44549	0.0093296	0.12791	1.08602	1.08602	Control up vs 1-25D3	0.39893	1.04454	1.04454	Control up vs NIST	0.600202	0.973622	-1.02709	1-25D3 down vs NIST+1-25D3	0.809651	1.01228	1.01228	NIST up vs NIST+1-25D3	0.2509	0.0207839	0.977188	0.029557	8.21611	0.165675	0.0907411	1
1369	ATP8B1	0.120667	0.625895	0.705843	0.970492	0.997213	-1.00279	Control down vs 1-25D3	0.429575	0.941118	-1.06257	Control down vs NIST	0.321952	0.925984	-1.07993	1-25D3 down vs NIST+1-25D3	0.801472	0.981177	-1.01918	NIST down vs NIST+1-25D3	6.8194	0.0553557	0.608847	0.0409351	0.362201	0.0162348	0.201702	1
1370	ATP8B2	0.194588	0.0129609	0.007042	0.205217	1.05243	1.05243	Control up vs 1-25D3	0.202994	0.949916	-1.05272	Control down vs NIST	0.186862	1.05492	1.05492	1-25D3 up vs NIST+1-25D3	0.00242134	1.16877	1.16877	NIST up vs NIST+1-25D3	3.69294	0.194551	6.41091	0.112126	9.03637	0.105364	0.0524698	1
1371	ATP8B3	0.612465	0.0927147	0.00678161	0.0293043	0.95372	-1.04853	Control down vs 1-25D3	0.0517685	0.959802	-1.04188	Control down vs NIST	0.832176	1.004	1.004	1-25D3 up vs NIST+1-25D3	0.900141	0.99764	-1.00237	NIST down vs NIST+1-25D3	0.35345	0.00451297	2.92022	0.0122248	9.15019	0.0255367	0.0125588	1
1372	ATP8B4	0.0515321	0.446	0.853244	0.1301	1.07965	1.07965	Control up vs 1-25D3	0.482186	1.0343	1.0343	Control up vs NIST	0.588349	0.974512	-1.02616	1-25D3 down vs NIST+1-25D3	0.718811	1.01724	1.01724	NIST up vs NIST+1-25D3	17.9186	0.0255026	0.975939	0.0257953	0.161541	0.00284649	0.0792936	1
1373	ATP9A	0.180496	0.284008	0.0069656	0.862703	1.01622	1.01622	Control up vs 1-25D3	0.368235	0.917891	-1.08945	Control down vs NIST	0.0981781	0.846333	-1.18157	1-25D3 down vs NIST+1-25D3	0.490122	0.937001	-1.06723	NIST down vs NIST+1-25D3	4.08989	1.26308	1.48227	0.151424	9.06923	0.617658	0.306472	1
1374	ATP9B	0.733363	0.438507	0.313545	0.239806	1.11182	1.11182	Control up vs 1-25D3	0.157453	1.13867	1.13867	Control up vs NIST	0.91227	1.00959	1.00959	1-25D3 up vs NIST+1-25D3	0.868744	0.985783	-1.01442	NIST down vs NIST+1-25D3	0.153073	0.00597819	0.994455	0.0880689	1.32299	0.0781092	0.26568	1
1375	ATPAF1	0.240122	0.066872	0.254677	0.718976	0.981481	-1.01887	Control down vs 1-25D3	0.370212	1.04862	1.04862	Control up vs NIST	0.0169012	1.15862	1.15862	1-25D3 up vs NIST+1-25D3	0.141814	1.08443	1.08443	NIST up vs NIST+1-25D3	2.73277	0.0460749	3.40369	0.107709	1.59839	0.0337202	0.0949339	1
1376	ATPAF2	0.666064	0.0249724	1.78E-05	0.218076	1.06162	1.06162	Control up vs 1-25D3	0.00527813	1.17943	1.17943	Control up vs NIST	0.209822	1.06288	1.06288	1-25D3 up vs NIST+1-25D3	0.352673	0.956712	-1.04525	NIST down vs NIST+1-25D3	0.251018	0.0993993	5.0802	0.129351	46.6564	0.791969	0.0763851	1
1377	ATPBD1B	0.849798	0.063043	4.37E-05	0.569786	1.05028	1.05028	Control up vs 1-25D3	0.023049	1.25539	1.25539	Control up vs NIST	0.117838	1.15468	1.15468	1-25D3 up vs NIST+1-25D3	0.687443	0.966025	-1.03517	NIST down vs NIST+1-25D3	0.0461626	0.0496876	3.49449	0.301885	37.3784	2.15272	0.259167	1
1378	ATPBD3	0.0757596	0.288647	0.0806559	0.439736	1.0467	1.0467	Control up vs 1-25D3	0.949599	1.00368	1.00368	Control up vs NIST	0.330577	1.0598	1.0598	1-25D3 up vs NIST+1-25D3	0.110191	1.10523	1.10523	NIST up vs NIST+1-25D3	11.7193	0.524842	1.46352	0.0582817	3.37376	0.0895685	0.119469	1
1379	ATPBD4	0.424957	0.824673	0.305631	0.954791	1.00669	1.00669	Control up vs 1-25D3	0.517852	1.08007	1.08007	Control up vs NIST	0.523106	1.079	1.079	1-25D3 up vs NIST+1-25D3	0.961476	1.0057	1.0057	NIST up vs NIST+1-25D3	0.988083	0.0730611	0.300051	0.0490792	1.35616	0.147885	0.490709	1
1380	ATPGD1	0.341025	0.957529	0.671955	0.619264	1.01927	1.01927	Control up vs 1-25D3	0.70442	1.01464	1.01464	Control up vs NIST	0.909123	0.995654	-1.00436	1-25D3 down vs NIST+1-25D3	0.995739	1.0002	1.0002	NIST up vs NIST+1-25D3	1.53511	0.00365545	0.100801	0.00173242	0.415655	0.00476245	0.0515596	1
1381	ATPIF1	0.243206	0.000931096	0.0016223	0.773778	0.990369	-1.00973	Control down vs 1-25D3	0.000467466	1.19067	1.19067	Control up vs NIST	0.0107314	1.11042	1.11042	1-25D3 up vs NIST+1-25D3	0.0378526	0.923616	-1.0827	NIST down vs NIST+1-25D3	2.68096	0.169845	14.1773	0.188983	14.2579	0.126704	0.0399898	1
1382	ATR	0.534658	0.616127	0.366255	0.4753	1.0157	1.0157	Control up vs 1-25D3	0.700609	0.991734	-1.00833	Control down vs NIST	0.251589	0.974711	-1.02595	1-25D3 down vs NIST+1-25D3	0.935475	0.998261	-1.00174	NIST down vs NIST+1-25D3	0.55279	0.00113181	0.625903	0.00341629	1.12535	0.00409491	0.0163745	1
1383	ATRIP	0.661751	0.00687762	0.00205963	0.171471	1.0772	1.0772	Control up vs 1-25D3	0.00940625	1.17887	1.17887	Control up vs NIST	0.0142523	1.16372	1.16372	1-25D3 up vs NIST+1-25D3	0.250767	1.06336	1.06336	NIST up vs NIST+1-25D3	0.258387	0.035798	7.89086	0.2468	13.2889	0.277087	0.09383	1
1384	ATRN	0.682286	0.92306	0.00113885	0.652714	0.980808	-1.01957	Control down vs 1-25D3	0.749617	0.98639	-1.0138	Control down vs NIST	0.846607	0.991743	-1.00833	1-25D3 down vs NIST+1-25D3	0.745013	0.986131	-1.01406	NIST down vs NIST+1-25D3	0.224551	0.0255967	0.156187	0.00338213	15.7923	0.227981	0.064963	1
1385	ATRNL1	0.781539	0.247112	0.575098	0.0541651	1.09199	1.09199	Control up vs 1-25D3	0.270176	1.04782	1.04782	Control up vs NIST	0.372409	0.963365	-1.03803	1-25D3 down vs NIST+1-25D3	0.92286	1.00397	1.00397	NIST up vs NIST+1-25D3	0.100234	0.000388308	1.6453	0.0324838	0.588657	0.00774806	0.0592301	1
1386	ATRX	0.366208	0.811171	0.775725	0.602465	0.969588	-1.03137	Control down vs 1-25D3	0.389883	0.949625	-1.05305	Control down vs NIST	0.816954	0.986455	-1.01373	1-25D3 down vs NIST+1-25D3	0.903081	1.00719	1.00719	NIST up vs NIST+1-25D3	1.34276	0.00478121	0.319579	0.0130667	0.26126	0.00712147	0.122662	1
1387	ATXN1	0.43534	0.268429	3.06E-06	0.27551	0.916636	-1.09095	Control down vs 1-25D3	0.609783	0.961134	-1.04044	Control down vs NIST	0.399827	0.935889	-1.0685	1-25D3 down vs NIST+1-25D3	0.163822	0.892559	-1.12037	NIST down vs NIST+1-25D3	0.936173	1.5579	1.54791	0.108661	71.1173	3.32822	0.210596	1
1388	ATXN10	0.596998	0.68623	0.000213357	0.681687	1.02264	1.02264	Control up vs 1-25D3	0.871141	1.00886	1.00886	Control up vs NIST	0.490175	1.03873	1.03873	1-25D3 up vs NIST+1-25D3	0.35446	1.05292	1.05292	NIST up vs NIST+1-25D3	0.387804	0.112356	0.50844	0.017718	24.9419	0.579448	0.104543	1
1389	ATXN1L	0.175856	0.833295	0.67489	0.568185	0.968154	-1.03289	Control down vs 1-25D3	0.986219	0.99903	-1.00097	Control down vs NIST	0.897191	0.992765	-1.00729	1-25D3 down vs NIST+1-25D3	0.497155	0.962082	-1.03941	NIST down vs NIST+1-25D3	4.23468	0.0216214	0.287612	0.0107216	0.410895	0.0102116	0.111834	1
1390	ATXN2	0.066096	0.895439	0.205599	0.848177	1.00975	1.00975	Control up vs 1-25D3	0.47819	1.03711	1.03711	Control up vs NIST	0.95677	1.00275	1.00275	1-25D3 up vs NIST+1-25D3	0.637782	0.976292	-1.02428	NIST down vs NIST+1-25D3	13.6466	0.261177	0.197571	0.00598457	1.8955	0.0382773	0.0908721	1
1391	ATXN2L	0.743754	0.597613	0.0550694	0.207672	0.97286	-1.0279	Control down vs 1-25D3	0.38448	0.981642	-1.0187	Control down vs NIST	0.444114	1.01635	1.01635	1-25D3 up vs NIST+1-25D3	0.729344	1.00726	1.00726	NIST up vs NIST+1-25D3	0.140553	0.000978419	0.658932	0.00338058	4.07058	0.0139225	0.0153912	1
1392	ATXN3	0.459051	0.736601	1.15E-06	0.497623	1.02688	1.02688	Control up vs 1-25D3	0.463096	1.02918	1.02918	Control up vs NIST	0.700702	1.01501	1.01501	1-25D3 up vs NIST+1-25D3	0.743651	1.01274	1.01274	NIST up vs NIST+1-25D3	0.827356	0.433858	0.42992	0.00756436	89.4111	1.04878	0.0527844	1
1393	ATXN3L	0.590009	0.510092	0.0983724	0.709472	0.989889	-1.01021	Control down vs 1-25D3	0.199123	0.96404	-1.0373	Control down vs NIST	0.743526	1.00896	1.00896	1-25D3 up vs NIST+1-25D3	0.213454	1.03601	1.03601	NIST up vs NIST+1-25D3	0.404113	0.00356332	0.83005	0.00723736	3.03388	0.0176353	0.0261576	1
1394	ATXN7	0.459442	0.307967	0.397826	0.133345	1.08343	1.08343	Control up vs 1-25D3	0.128576	1.08467	1.08467	Control up vs NIST	0.979489	1.00128	1.00128	1-25D3 up vs NIST+1-25D3	0.997663	1.00015	1.00015	NIST up vs NIST+1-25D3	0.82567	0.00829302	1.38905	0.0409166	1.02293	0.020088	0.0883695	1
1395	ATXN7L1	0.689615	0.569025	0.00209521	0.30213	1.02893	1.02893	Control up vs 1-25D3	0.207973	1.03598	1.03598	Control up vs NIST	0.639418	0.987448	-1.01271	1-25D3 down vs NIST+1-25D3	0.474271	0.980731	-1.01965	NIST down vs NIST+1-25D3	0.213219	0.00796709	0.711907	0.00603594	13.2213	0.0747315	0.0254356	1
1396	ATXN7L2	0.56088	0.293041	0.00195876	0.245057	0.947903	-1.05496	Control down vs 1-25D3	0.0807634	0.918867	-1.0883	Control down vs NIST	0.515591	1.02954	1.02954	1-25D3 up vs NIST+1-25D3	0.195069	1.06208	1.06208	NIST up vs NIST+1-25D3	0.477781	0.0496542	1.44609	0.0334257	13.4885	0.207854	0.0693437	1
1397	ATXN7L3	0.805272	0.661761	0.0384513	0.722557	0.951996	-1.05042	Control down vs 1-25D3	0.479167	0.905624	-1.10421	Control down vs NIST	0.413139	0.891175	-1.12211	1-25D3 down vs NIST+1-25D3	0.638482	0.936807	-1.06746	NIST down vs NIST+1-25D3	0.0788269	0.0282968	0.54821	0.123439	4.78275	0.717948	0.675503	1
1398	ATXN8OS	0.422489	0.740161	0.757583	0.562571	1.02751	1.02751	Control up vs 1-25D3	0.601472	1.02473	1.02473	Control up vs NIST	0.359084	0.957312	-1.04459	1-25D3 down vs NIST+1-25D3	0.388287	0.959904	-1.04177	NIST down vs NIST+1-25D3	1.00083	0.00243116	0.424515	0.010803	0.286365	0.00485826	0.0763438	1
1399	AUH	0.904109	0.56258	0.000145324	0.479265	0.942216	-1.06133	Control down vs 1-25D3	0.430545	0.935614	-1.06882	Control down vs NIST	0.482891	0.942692	-1.06079	1-25D3 down vs NIST+1-25D3	0.535244	0.949343	-1.05336	NIST down vs NIST+1-25D3	0.0185607	0.0138499	0.724209	0.0588145	27.5647	1.49239	0.243636	1
1400	AUP1	0.721325	0.322222	0.0909357	0.627378	0.924722	-1.08141	Control down vs 1-25D3	0.301644	0.843112	-1.18608	Control down vs NIST	0.195404	0.804254	-1.24339	1-25D3 down vs NIST+1-25D3	0.441312	0.882103	-1.13365	NIST down vs NIST+1-25D3	0.168398	0.0538437	1.33748	0.405142	3.16664	0.639483	0.908747	1
1401	AURKA	0.635482	0.00224562	6.40E-06	0.925249	1.00731	1.00731	Control up vs 1-25D3	0.122961	1.13713	1.13713	Control up vs NIST	0.000801268	1.45216	1.45216	1-25D3 up vs NIST+1-25D3	0.00872431	1.28638	1.28638	NIST up vs NIST+1-25D3	0.306469	0.434093	11.066	0.787798	59.6888	2.83287	0.213573	1
1402	AURKAIP1	0.871349	0.0859175	0.00219537	0.262014	1.06379	1.06379	Control up vs 1-25D3	0.295639	1.05905	1.05905	Control up vs NIST	0.108833	1.09633	1.09633	1-25D3 up vs NIST+1-25D3	0.0949034	1.10123	1.10123	NIST up vs NIST+1-25D3	0.0336592	0.00487835	3.02998	0.101043	13.0383	0.289867	0.100044	1
1403	AURKAPS1	0.176263	0.929616	0.138975	0.695573	1.0226	1.0226	Control up vs 1-25D3	0.816232	0.986855	-1.01332	Control down vs NIST	0.663434	0.97543	-1.02519	1-25D3 down vs NIST+1-25D3	0.850849	1.01076	1.01076	NIST up vs NIST+1-25D3	4.22165	0.133101	0.146079	0.00557796	2.47704	0.0630565	0.114554	1
1404	AURKB	0.348687	0.389227	0.000337353	0.344657	0.839064	-1.1918	Control down vs 1-25D3	0.95124	1.01112	1.01112	Control up vs NIST	0.100581	1.3797	1.3797	1-25D3 up vs NIST+1-25D3	0.461456	1.14492	1.14492	NIST up vs NIST+1-25D3	1.47348	4.19439	1.12563	0.435121	22.0919	5.69318	1.15967	1
1405	AURKC	0.431546	0.392096	0.2207	0.124018	1.03265	1.03265	Control up vs 1-25D3	0.301499	1.02098	1.02098	Control up vs NIST	0.233521	0.976102	-1.02448	1-25D3 down vs NIST+1-25D3	0.515617	0.987266	-1.0129	NIST down vs NIST+1-25D3	0.954821	0.00255997	1.1175	0.00500591	1.79556	0.00536219	0.0134387	1
1406	AUTS2	0.857541	0.111935	0.453563	0.821544	0.972201	-1.02859	Control down vs 1-25D3	0.0953174	1.2538	1.2538	Control up vs NIST	0.0635515	1.29271	1.29271	1-25D3 up vs NIST+1-25D3	0.984867	1.00237	1.00237	NIST up vs NIST+1-25D3	0.0414297	0.00219655	2.65586	0.48874	0.864327	0.106037	0.552069	1
1407	AVEN	0.900871	0.481623	7.10E-05	0.715429	0.974846	-1.0258	Control down vs 1-25D3	0.157614	0.900901	-1.11	Control down vs NIST	0.98979	0.99911	-1.00089	1-25D3 down vs NIST+1-25D3	0.279023	1.08111	1.08111	NIST up vs NIST+1-25D3	0.0198481	0.012536	0.892287	0.0510798	33.099	1.26319	0.171738	1
1408	AVIL	0.719674	0.514039	0.102859	0.158777	1.05879	1.05879	Control up vs 1-25D3	0.621651	1.01918	1.01918	Control up vs NIST	0.471675	0.972458	-1.02832	1-25D3 down vs NIST+1-25D3	0.790053	1.01025	1.01025	NIST up vs NIST+1-25D3	0.170569	0.00290414	0.821709	0.0141816	2.95958	0.0340523	0.0517761	1
1409	AVL9	0.266891	0.222366	3.31E-05	0.725127	0.987875	-1.01227	Control down vs 1-25D3	0.267267	0.961014	-1.04057	Control down vs NIST	0.113388	0.942736	-1.06074	1-25D3 down vs NIST+1-25D3	0.374749	0.969086	-1.0319	NIST down vs NIST+1-25D3	2.32384	0.438129	1.77152	0.0250148	40.0558	0.377073	0.0423616	1
1410	AVP	0.77439	0.57974	0.0185529	0.356607	0.980836	-1.01954	Control down vs 1-25D3	0.236045	0.975032	-1.02561	Control down vs NIST	0.822133	0.995401	-1.00462	1-25D3 down vs NIST+1-25D3	0.948393	1.00133	1.00133	NIST up vs NIST+1-25D3	0.107259	0.00113588	0.691755	0.0034261	6.41465	0.0211802	0.0148583	1
1411	AVPI1	0.367665	0.0537222	2.50E-06	0.523867	1.06513	1.06513	Control up vs 1-25D3	0.0313061	1.27435	1.27435	Control up vs NIST	0.0661155	1.2201	1.2201	1-25D3 up vs NIST+1-25D3	0.841426	1.01979	1.01979	NIST up vs NIST+1-25D3	1.33249	3.74536	3.7466	0.423632	74.5761	5.62159	0.339213	1
1412	AVPR1A	0.39979	0.867325	0.560545	0.90002	0.994358	-1.00567	Control down vs 1-25D3	0.451141	0.9661	-1.03509	Control down vs NIST	0.837094	0.990776	-1.00931	1-25D3 down vs NIST+1-25D3	0.665592	1.01975	1.01975	NIST up vs NIST+1-25D3	1.12623	0.00555207	0.238541	0.00571107	0.617724	0.00985958	0.0718251	1
1413	AVPR1B	0.555048	0.939707	0.478487	0.903786	0.992826	-1.00723	Control down vs 1-25D3	0.696137	1.02363	1.02363	Control up vs NIST	0.658422	1.02683	1.02683	1-25D3 up vs NIST+1-25D3	0.945321	0.995924	-1.00409	NIST down vs NIST+1-25D3	0.493711	0.00552048	0.130197	0.00545293	0.800936	0.0223632	0.125646	1
1414	AVPR2	0.0584305	0.931912	0.63875	0.540219	1.05576	1.05576	Control up vs 1-25D3	0.669145	1.03837	1.03837	Control up vs NIST	0.814635	0.979631	-1.02079	1-25D3 down vs NIST+1-25D3	0.963947	0.996046	-1.00397	NIST down vs NIST+1-25D3	15.6294	0.222802	0.142502	0.0129299	0.471328	0.0285106	0.272205	1
1415	AWAT2	0.380862	0.819511	0.612306	0.48416	1.02564	1.02564	Control up vs 1-25D3	0.42205	1.02962	1.02962	Control up vs NIST	0.972346	1.00124	1.00124	1-25D3 up vs NIST+1-25D3	0.941194	0.997371	-1.00264	NIST down vs NIST+1-25D3	1.24323	0.00322967	0.307508	0.00462421	0.518257	0.00519559	0.0451131	1
1416	AXIN1	0.287402	0.416818	6.29E-07	0.204743	0.961165	-1.0404	Control down vs 1-25D3	0.646083	0.986332	-1.01386	Control down vs NIST	0.884166	0.995667	-1.00435	1-25D3 down vs NIST+1-25D3	0.324584	0.970262	-1.03065	NIST down vs NIST+1-25D3	2.06335	0.742462	1.05007	0.0110068	102.986	0.719666	0.0314459	1
1417	AXIN2	0.566463	0.0773262	0.118023	0.747624	1.01888	1.01888	Control up vs 1-25D3	0.114836	1.10343	1.10343	Control up vs NIST	0.0412254	1.14361	1.14361	1-25D3 up vs NIST+1-25D3	0.359163	1.05599	1.05599	NIST up vs NIST+1-25D3	0.462915	0.0167541	3.18472	0.126428	2.73506	0.072385	0.119095	1
1418	AXL	0.580177	0.0681215	0.00196967	0.252746	1.07463	1.07463	Control up vs 1-25D3	0.054154	1.13924	1.13924	Control up vs NIST	0.107621	1.11098	1.11098	1-25D3 up vs NIST+1-25D3	0.446811	1.04797	1.04797	NIST up vs NIST+1-25D3	0.427926	0.0832207	3.37541	0.146239	13.4663	0.388949	0.129974	1
1419	AXUD1	0.531386	0.590328	0.042368	0.893134	0.986059	-1.01414	Control down vs 1-25D3	0.452502	0.923323	-1.08304	Control down vs NIST	0.297634	0.893765	-1.11886	1-25D3 down vs NIST+1-25D3	0.657509	0.954492	-1.04768	NIST down vs NIST+1-25D3	0.562784	0.110869	0.672195	0.0866492	4.5848	0.394002	0.386715	1
1420	AYP1P1	0.567762	0.223037	0.00038555	0.950955	0.995128	-1.0049	Control down vs 1-25D3	0.313676	1.08589	1.08589	Control up vs NIST	0.0808229	1.16396	1.16396	1-25D3 up vs NIST+1-25D3	0.424869	1.06667	1.06667	NIST up vs NIST+1-25D3	0.459509	0.243086	1.76788	0.131634	21.3144	1.05803	0.223376	1
1421	AZGP1	0.32811	0.487169	0.690545	0.238855	1.05103	1.05103	Control up vs 1-25D3	0.755655	1.01274	1.01274	Control up vs NIST	0.163503	0.941888	-1.0617	1-25D3 down vs NIST+1-25D3	0.578298	0.977503	-1.02301	NIST down vs NIST+1-25D3	1.64589	0.00411675	0.879863	0.0171072	0.385934	0.00500247	0.058329	1
1422	AZI1	0.90305	0.110442	0.217018	0.678932	0.976567	-1.02399	Control down vs 1-25D3	0.0788076	1.11615	1.11615	Control up vs NIST	0.0876468	1.11206	1.11206	1-25D3 up vs NIST+1-25D3	0.633215	0.97299	-1.02776	NIST down vs NIST+1-25D3	0.0189769	0.000441717	2.67437	0.102659	1.81914	0.0465531	0.115158	1
1423	AZI2	0.484789	0.247202	1.86E-06	0.125338	1.12786	1.12786	Control up vs 1-25D3	0.0703824	1.15733	1.15733	Control up vs NIST	0.891022	0.990014	-1.01009	1-25D3 down vs NIST+1-25D3	0.626897	0.964802	-1.03648	NIST down vs NIST+1-25D3	0.722726	1.21937	1.64487	0.104155	79.9348	3.37435	0.189962	1
1424	AZIN1	0.43551	0.190604	0.0381957	0.132022	1.11809	1.11809	Control up vs 1-25D3	0.278965	1.08073	1.08073	Control up vs NIST	0.505628	1.04783	1.04783	1-25D3 up vs NIST+1-25D3	0.261666	1.08405	1.08405	NIST up vs NIST+1-25D3	0.935347	0.0848132	1.9602	0.11117	4.79652	0.181351	0.17014	1
1425	AZU1	0.259514	0.311122	0.538809	0.68194	1.00946	1.00946	Control up vs 1-25D3	0.175643	0.967836	-1.03323	Control down vs NIST	0.68176	0.990622	-1.00947	1-25D3 down vs NIST+1-25D3	0.175711	1.03323	1.03323	NIST up vs NIST+1-25D3	2.42792	0.00331406	1.3774	0.00850867	0.662899	0.00272996	0.018532	1
1426	B2M	0.313456	0.132907	0.462055	0.510277	0.968091	-1.03296	Control down vs 1-25D3	0.104667	0.918187	-1.0891	Control down vs NIST	0.173326	1.07246	1.07246	1-25D3 up vs NIST+1-25D3	0.0288521	1.13075	1.13075	NIST up vs NIST+1-25D3	1.78317	0.0139901	2.42347	0.067724	0.842261	0.0156913	0.083835	1
1427	B3GALNT1	0.558379	0.14648	0.00135095	0.122995	1.1579	1.1579	Control up vs 1-25D3	0.755348	0.972703	-1.02806	Control down vs NIST	0.967213	0.996366	-1.00365	1-25D3 down vs NIST+1-25D3	0.0789538	1.18607	1.18607	NIST up vs NIST+1-25D3	0.484562	0.225102	2.29534	0.212739	15.0366	0.929093	0.27805	1
1428	B3GALNT2	0.208868	0.0497485	0.000621941	0.55037	1.03713	1.03713	Control up vs 1-25D3	0.421433	1.05074	1.05074	Control up vs NIST	0.0308574	1.16211	1.16211	1-25D3 up vs NIST+1-25D3	0.0444017	1.14705	1.14705	NIST up vs NIST+1-25D3	3.34603	0.899999	3.87076	0.16692	18.712	0.537951	0.12937	1
1429	B3GALT1	0.710932	0.132165	0.772906	0.84825	0.990598	-1.00949	Control down vs 1-25D3	0.0580645	1.10973	1.10973	Control up vs NIST	0.205576	1.06764	1.06764	1-25D3 up vs NIST+1-25D3	0.342046	0.953026	-1.04929	NIST down vs NIST+1-25D3	0.182359	0.000463045	2.43092	0.0698484	0.265113	0.00507839	0.0862	1
1430	B3GALT2	0.799862	0.439612	0.162368	0.54945	1.02127	1.02127	Control up vs 1-25D3	0.749334	0.988913	-1.01121	Control down vs NIST	0.125087	0.944386	-1.05889	1-25D3 down vs NIST+1-25D3	0.478339	0.975282	-1.02534	NIST down vs NIST+1-25D3	0.0834532	0.000890952	0.991704	0.01418	2.23995	0.0213521	0.0428959	1
1431	B3GALT3	0.403888	0.112801	0.256732	0.589114	0.985049	-1.01518	Control down vs 1-25D3	0.0269822	0.931493	-1.07355	Control down vs NIST	0.403489	0.976698	-1.02386	1-25D3 down vs NIST+1-25D3	0.260111	1.03285	1.03285	NIST up vs NIST+1-25D3	1.10246	0.00527062	2.64526	0.0238988	1.5875	0.00956159	0.0271037	1
1432	B3GALT4	0.964021	0.18143	0.00821902	0.518875	0.928556	-1.07694	Control down vs 1-25D3	0.968518	1.00449	1.00449	Control up vs NIST	0.183508	0.85292	-1.17244	1-25D3 down vs NIST+1-25D3	0.0597728	0.788444	-1.26832	NIST down vs NIST+1-25D3	0.00259231	0.00112873	2.02171	0.307814	8.57934	0.870825	0.456761	1
1433	B3GALT5	0.286885	0.677554	0.156323	0.675676	1.00814	1.00814	Control up vs 1-25D3	0.516545	0.987425	-1.01274	Control down vs NIST	0.354615	0.981875	-1.01846	1-25D3 down vs NIST+1-25D3	0.898205	1.00247	1.00247	NIST up vs NIST+1-25D3	2.06945	0.00695176	0.522406	0.00229194	2.29702	0.00671845	0.0131619	1
1434	B3GALT6	0.427206	0.868039	0.32082	0.430449	0.890765	-1.12263	Control down vs 1-25D3	0.792571	0.962748	-1.03869	Control down vs NIST	0.694026	1.05859	1.05859	1-25D3 up vs NIST+1-25D3	0.885403	0.979437	-1.02099	NIST down vs NIST+1-25D3	0.976601	0.103255	0.237508	0.0582459	1.29338	0.211457	0.735713	1
1435	B3GALTL	0.0249115	0.823564	0.000636019	0.559732	1.02545	1.02545	Control up vs 1-25D3	0.881337	0.993648	-1.00639	Control down vs NIST	0.970352	0.998416	-1.00159	1-25D3 down vs NIST+1-25D3	0.489232	1.03037	1.03037	NIST up vs NIST+1-25D3	38.6483	5.15201	0.301651	0.00648684	18.5968	0.26661	0.0645133	1
1436	B3GAT1	0.586991	0.841385	0.0429229	0.490403	1.01494	1.01494	Control up vs 1-25D3	0.484489	1.01515	1.01515	Control up vs NIST	0.609388	0.989144	-1.01097	1-25D3 down vs NIST+1-25D3	0.602674	0.988938	-1.01119	NIST down vs NIST+1-25D3	0.411313	0.00331893	0.275955	0.0014654	4.55857	0.0161382	0.0159309	1
[truncated: 33,367 more rows]
